# Supplementary material for: Umbilical cord as a long-term source of activatable mesenchymal stromal cells for immunomodulation
Source: Stem Cell Res Ther. 2019 Sep 23;10:285. doi: 10.1186/s13287-019-1376-9 (PMC6755709; doi:10.1186/s13287-019-1376-9)
Supplement: Supplementary file 2 — Table S1. Significantly deregulated genes between early and late induced MSC-EMs. Contains a list of significantly deregulated genes between early and late induced MSC-EMs. P values were adjusted with Bonferroni-Holm method and only genes with a p value below 0.05 are listed. logFC = Mean of early minus mean of late induced expression. (XLSX 315 kb) [file 13287_2019_1376_MOESM2_ESM.xlsx]

## Sheet: Additional Table 1
GeneName	logFC	Absolute fold-change		Mean absolute expression difference early and late naïve cultures
H19	4.32543	20.0486		12.4554
TMEM119	3.99251	15.9171
IGFBP5	3.95227	15.4793
ANKRD1	-3.59819	12.1106
COLEC12	3.59439	12.0787
NPTX2	3.45709	10.9822
FOXF2	3.45515	10.9674
NPY	3.38113	10.4189
TYRP1	3.30416	9.87758
SULF2	3.27682	9.69219
NKD2	3.23827	9.43664
LMO3	3.16519	8.97051
KLHDC7B	3.0867	8.49551
RBP1	3.07514	8.42772
DHRS9	-3.04257	8.23959
METTL7A	3.04203	8.23647
PDGFRA	2.94088	7.6788
SPON1	2.90448	7.48749
NTN4	-2.90052	7.46695
DKK2	2.89936	7.46094
STMN2	2.89319	7.42913
PTGIS	2.88372	7.38052
ITGBL1	2.86964	7.30885
EMX2	2.83768	7.14869
FAM19A5	2.82112	7.06711
AQP1	2.78974	6.91504
NDUFA4L2	2.76413	6.79337
KIF26B	2.7531	6.74163
RUNX1T1	2.7509	6.73137
LSAMP	2.73457	6.65562
FAM20A	2.69489	6.47503
MXRA5	2.67594	6.39054
FDCSP	2.65954	6.31831
SERPING1	2.63653	6.21836
GAS1	2.6333	6.20445
CRABP2	2.63269	6.20181
SLC12A8	2.62955	6.18832
MME	2.62537	6.17042
LSP1	2.61678	6.13382
RHOU	2.59434	6.03914
ALOX5AP	2.59409	6.03808
PARM1	2.53361	5.79018
PDZRN3	2.52298	5.7477
FIBIN	2.50537	5.67795
BMP6	2.47297	5.55187
NPPB	-2.46742	5.53054
FAM65C	2.46636	5.52648
PALM	2.43156	5.39477
WFDC1	2.41852	5.34622
FGF7	2.41774	5.34332
PDPN	2.41153	5.32039
PBX1	2.40495	5.29617
STAR	2.38942	5.23948
HOXB8	2.37807	5.19839
CRISPLD2	2.36744	5.16025
FAM46C	2.35555	5.11788
LUM	2.33761	5.05465
FOXQ1	2.33148	5.03323
LARGE	2.31709	4.98326
SLC7A2	-2.30786	4.95149
SRGN	-2.29783	4.91718
IL1R1	2.29087	4.8935
HSD17B2	2.28765	4.88259
NOG	-2.28635	4.87819
SLC14A1	2.28407	4.87052
LAMA5	2.28023	4.85757
SERPINB2	-2.25641	4.77802
SLC16A4	2.2436	4.73578
SAA1	-2.24003	4.72407
ABCA1	2.23899	4.72068
F2RL2	-2.23651	4.71255
TSHZ1	2.23413	4.70479
SLIT3	2.22576	4.67758
LINC00473	2.22152	4.66384
MGAT3	2.2206	4.66087
DOK5	2.21793	4.65227
ISLR	2.20823	4.62108
DDIT4	2.18999	4.56304
DCN	2.14406	4.42005
RARRES2	2.14165	4.41267
STAB1	2.13895	4.40442
ROR2	2.13603	4.39552
LRRC17	2.13077	4.37952
CHI3L1	2.12639	4.36623
TDO2	2.12372	4.35816
LRRC32	2.1233	4.3569
ENST00000511256	2.12126	4.35074
CYP1B1	2.1081	4.31122
MIR503HG	2.10515	4.30242
GPC3	2.10271	4.29517
FBXO32	2.09073	4.25963
CPZ	2.0896	4.25631
PKNOX2	2.08397	4.23971
SIPA1L2	2.07883	4.22465
MFAP4	2.07399	4.21049
C1R	2.06161	4.17451
CRMP1	2.05421	4.15316
CYP2S1	2.04921	4.13878
DHRS3	2.04825	4.13603
PLCE1-AS1	-2.03924	4.11028
FBLN5	2.02854	4.0799
SERPINE2	2.00942	4.02621
DDIT4L	2.00816	4.0227
C1orf110	-2.00556	4.01545
ALDH1A1	1.99907	3.99743
SMTNL1	1.99182	3.97738
FMOD	1.9839	3.9556
STON1	1.97408	3.92878
PTGES	1.9716	3.92203
GREM2	1.96972	3.91693
RHBDL3	1.95441	3.87558
HS3ST1	1.95246	3.87033
RGS2	1.95008	3.86395
C1S	1.94635	3.85399
AREG	-1.94597	3.85296
INHBE	1.94502	3.85043
NFATC1	1.94347	3.84629
LINC00312	1.93406	3.8213
TEX29	1.93388	3.8208
PRRX2	1.92962	3.80955
CDKN1C	1.92498	3.79731
GPC6	1.91972	3.78351
TRIL	1.91907	3.78179
IL13RA2	1.91841	3.78006
PPP1R3C	1.91419	3.76902
DOCK11	1.89568	3.72098
FAM46A	1.89475	3.71857
ACVR2A	1.89453	3.718
FAM213A	1.89404	3.71675
SERPINF1	1.89349	3.71534
BATF	1.89095	3.7088
FLRT2	1.8884	3.70224
STRA6	1.88244	3.68698
CHN2	1.87907	3.67837
SLC38A4	1.87878	3.67763
SVEP1	1.87388	3.66516
CALB2	1.87262	3.66196
LAMA4	1.86716	3.64814
HOPX	-1.86126	3.63324
ZMIZ1-AS1	1.85855	3.62644
PPP2R2B	1.85303	3.61259
OXTR	-1.84856	3.60141
HHIP	-1.84695	3.59739
SUSD3	1.8414	3.58356
SYTL2	1.83601	3.57022
HGF	1.8353	3.56846
CFI	1.82716	3.54839
CGREF1	1.82439	3.54156
KIF26A	1.82189	3.53544
PDE5A	1.81761	3.52497
GNG2	1.81547	3.51974
GRB14	-1.8136	3.51518
HOXB3	1.80828	3.50224
TNFRSF6B	1.80613	3.49702
ASS1	1.79987	3.48189
C1QTNF1	1.79537	3.47104
GPRC5C	1.78913	3.45608
MAN1A1	1.78288	3.44113
ENPP2	1.77751	3.42834
LAMA2	1.77698	3.42707
FAM84B	1.77282	3.41722
QPRT	1.76861	3.40725
TMEFF2	-1.76598	3.40105
IRX5	1.76559	3.40012
COL15A1	1.76114	3.38965
SMPDL3A	1.76093	3.38917
NNT	1.75537	3.37613
GABRE	1.75264	3.36976
CMKLR1	1.7487	3.36055
MEDAG	1.74318	3.34772
RNASE1	1.74161	3.34409
ERICH2	1.7325	3.32304
PKDCC	1.72649	3.30922
FABP4	-1.7216	3.29803
REC8	1.72151	3.29782
HOXB6	1.71846	3.29084
HTRA3	1.71736	3.28834
SLC7A8	1.71477	3.28244
BMF	1.71319	3.27885
OLFML3	1.70906	3.26947
RNF112	1.70325	3.25633
GPR124	1.70317	3.25616
HOXB5	1.70169	3.25282
SERPINA3	1.7016	3.25261
MX2	1.69723	3.24278
KRT34	-1.6955	3.23888
TGFBI	1.69544	3.23875
KDR	1.69044	3.22756
PDE7B	1.68703	3.21992
KLHL24	1.68166	3.20797
KCNQ1OT1	1.68017	3.20466
KCNH2	1.67372	3.19037
PODNL1	1.67311	3.189
SULT4A1	1.67233	3.18729
PROS1	1.67045	3.18314
RARB	1.67041	3.18306
KIAA1644	1.66688	3.17527
MEIS3	1.66622	3.17382
RDH10	1.66549	3.17222
ANGPTL1	1.65713	3.1539
SGCG	1.65646	3.15242
HIVEP3	1.64922	3.13665
MOV10L1	1.6474	3.13269
VAX1	1.64687	3.13154
TSPO2	1.64572	3.12905
CFB	1.6445	3.12639
DAPK1	1.64336	3.12393
BEND5	1.64309	3.12333
DSC3	1.64212	3.12125
COL18A1	1.64085	3.11848
FOXE1	-1.6372	3.11061
PDIA2	1.63672	3.10958
KCTD12	1.62713	3.08897
CLMN	1.62592	3.0864
ADAMTSL2	1.62298	3.08011
KYNU	-1.62244	3.07896
EMX2OS	1.61944	3.07256
C11orf86	1.61594	3.06512
ABCC3	1.61376	3.06049
SNCA	-1.613	3.05888
KGFLP2	1.61151	3.05571
NFIB	1.60879	3.04997
SOD3	1.6068	3.04575
GNG4	1.6055	3.04301
ZADH2	1.60187	3.03536
FHAD1	1.59896	3.02925
PRDM6	1.59559	3.02217
GCNT1	1.59415	3.01917
EPHA4	1.58839	3.00715
GXYLT2	1.58789	3.00609
LOC646762	1.58713	3.00451
NXPH3	-1.58521	3.00052
TFPI	1.57991	2.98951
S1PR3	1.57809	2.98574
COL3A1	1.57325	2.97575
SAA2	-1.57255	2.9743
ANPEP	1.57219	2.97355
GBP4	1.57147	2.97208
ANGPTL2	1.56517	2.95912
CAMK2A	1.56237	2.95339
SEPP1	1.56161	2.95184
HAND2-AS1	1.56024	2.94904
TNFAIP6	1.55966	2.94784
MEIS2	1.55857	2.94562
HHIP-AS1	-1.55749	2.94342
LRRC2	1.55494	2.93822
TNFSF13B	1.55384	2.93597
PMAIP1	-1.55365	2.93559
SH3TC1	1.54988	2.92793
VTN	1.5429	2.91379
SATB1	1.53504	2.89796
VCAM1	1.53104	2.88995
PLEKHB1	1.52918	2.88622
KLF4	1.52914	2.88614
DACT3	1.52618	2.88022
GADD45G	1.52477	2.87741
LOC100506688	1.52321	2.87429
TRANK1	1.52289	2.87367
HOXA5	1.52002	2.86794
CD14	1.51933	2.86659
GUCY1A3	1.51915	2.86622
TBX3	1.51631	2.86058
BACH2	1.51349	2.855
BTBD11	1.51211	2.85226
IL6ST	1.50836	2.84487
VWA1	1.50637	2.84094
DIRAS1	1.50146	2.83128
PNRC1	1.50101	2.8304
FAM198B	1.49407	2.81682
FXYD6	1.49329	2.81531
VAT1L	1.49087	2.81059
LDLRAD4	1.48929	2.80751
COL4A6	1.48882	2.80659
LMCD1	1.48777	2.80455
LURAP1L	1.48644	2.80197
PRSS12	1.4861	2.80131
SAMD11	1.48541	2.79996
NDRG4	1.4834	2.79607
ZNF135	1.48318	2.79565
PCDH18	1.48241	2.79415
CD52	1.48083	2.79109
SLPI	1.48038	2.79023
SALL4	1.47851	2.78661
LIFR	1.47822	2.78604
ADAMTS9	1.47805	2.78572
GALNT12	1.47663	2.78297
NR2F1	1.47651	2.78275
MGAT5B	1.47586	2.78149
NPAS2	1.47561	2.78102
IGSF10	1.4755	2.7808
LRP1	1.47526	2.78033
MLC1	1.46923	2.76874
UNC5B	1.46702	2.7645
VANGL2	1.46644	2.76339
LCP1	-1.46585	2.76226
CD7	1.46553	2.76165
CA9	1.46505	2.76073
RCOR2	1.46445	2.75957
ICAM2	1.46433	2.75935
NUPR1	1.46374	2.75822
LRRC6	1.46369	2.75813
PPFIA4	1.46358	2.75792
TNFSF4	1.46337	2.75751
KCNE3	1.46306	2.75693
SIM2	-1.46226	2.75539
HOXA6	1.45849	2.7482
ZNF395	1.45735	2.74604
PABPC4L	1.45672	2.74484
CTSH	1.45617	2.7438
PRUNE2	1.45545	2.74241
IFT140	1.45468	2.74095
EN1	1.45374	2.73918
KREMEN1	1.45216	2.73617
C14orf132	1.45099	2.73395
CYP27A1	1.45061	2.73325
FBLN1	1.4476	2.72754
TSPAN18	1.44537	2.72332
SYT12	1.44389	2.72053
CD274	-1.44232	2.71758
NXPH4	1.44149	2.71602
EPHB3	1.44114	2.71535
KCNE4	1.44074	2.71461
IL2RB	1.44056	2.71427
AADAC	1.44	2.71321
FBXL13	1.43989	2.713
RASSF2	1.43791	2.70929
PDK4	1.43575	2.70523
ARRDC3	1.43478	2.70341
HTRA1	1.43128	2.69686
HES5	-1.43093	2.6962
ABI3BP	-1.43061	2.69561
EFNB1	1.42932	2.6932
NDRG1	1.42656	2.68805
BDKRB2	1.42266	2.6808
CPVL	1.42156	2.67875
PRICKLE2	1.42152	2.67867
ITGA1	1.41864	2.67333
FLRT3	1.41843	2.67294
ADAMTS10	1.41812	2.67237
PSAPL1	1.41462	2.6659
PPAP2B	1.41264	2.66225
RGCC	1.4122	2.66142
XAF1	1.41203	2.66112
BST2	1.41121	2.65961
LOC283788	1.41079	2.65882
SLC2A5	1.41026	2.65785
PTPRN	1.40831	2.65426
BACE2	1.40777	2.65326
FAM117B	1.40674	2.65137
TGM2	1.40461	2.64747
PTP4A3	1.40459	2.64742
BAMBI	1.40448	2.64722
KBTBD13	1.40384	2.64605
RGS4	-1.40353	2.64549
KCTD4	-1.40263	2.64382
CHRM2	1.40226	2.64316
SEMA5A	1.40056	2.64005
EGR2	1.39926	2.63766
ITPR1	1.39755	2.63453
CACNB2	1.39645	2.63253
FGF1	-1.39479	2.62951
ARHGAP24	1.39445	2.62888
KIAA1217	1.39384	2.62778
MYZAP	-1.39158	2.62366
KIAA1462	1.39074	2.62213
DACT1	1.38852	2.6181
SELENBP1	1.38783	2.61685
MBTD1	1.38688	2.61512
WFDC10B	1.3866	2.61461
ZBTB16	1.38572	2.61302
HSPA2	1.38521	2.6121
CLIC6	1.38464	2.61106
GYG2	1.38129	2.60502
TBC1D8	1.37817	2.59939
SMAD6	1.37485	2.5934
C4B	1.37056	2.58571
VASH1	1.36909	2.58307
JMY	1.36818	2.58145
TMEM198B	1.36745	2.58015
PCSK6	1.36489	2.57557
KIAA1407	1.3647	2.57522
PTGER2	1.36396	2.57391
SATB2	1.36335	2.57281
MST1	1.36301	2.5722
DYNC2H1	1.36248	2.57127
PRDM1	1.3605	2.56775
ATF7IP2	1.35693	2.5614
NYNRIN	1.35467	2.55739
VCAN	1.35439	2.55688
SLC40A1	1.35417	2.55651
C1RL	1.35381	2.55587
P2RX1	1.3528	2.55407
LDB2	1.35187	2.55243
DYSF	-1.35102	2.55093
SKIDA1	1.35034	2.54973
LOC284561	1.34309	2.53695
LRRN4CL	1.34232	2.53559
GALNT15	1.3394	2.53047
SLC13A3	1.33729	2.52677
PIK3C2B	1.3361	2.52468
COL5A1	1.33414	2.52125
ANKRD65	1.33394	2.52089
HAND2	1.33345	2.52004
MSC	1.33234	2.5181
TYROBP	1.33223	2.51791
FOXF1	1.33168	2.51696
TRPS1	1.32928	2.51277
ADAMTS7P1	1.32605	2.50716
PLTP	1.32303	2.50191
ADM2	1.32299	2.50185
THEMIS2	1.3222	2.50048
VWA5A	1.321	2.49839
BCL2L11	1.32061	2.49771
THRA	1.3204	2.49735
IFITM1	1.32018	2.49698
F10	1.3172	2.49182
MXI1	1.31534	2.48861
ATP6V1G2	1.31324	2.485
P2RY6	1.31312	2.48478
TMCC3	1.31169	2.48232
WNT2	1.31079	2.48077
ARHGEF28	-1.31044	2.48016
ARHGAP21	1.30829	2.47648
FAM49A	1.30695	2.47418
PLBD1	1.30644	2.4733
DEPTOR	1.30605	2.47263
NOV	1.30507	2.47095
SH3BP5	1.30472	2.47035
ZNF334	1.30299	2.4674
TNFRSF1B	1.30212	2.4659
C1QB	1.30167	2.46515
PTK7	1.30083	2.4637
POMC	1.29884	2.46031
GALNT14	1.29619	2.4558
LRIG3	1.29401	2.45208
EFNB3	1.29318	2.45067
DISP1	1.29316	2.45064
JAKMIP3	1.29049	2.44612
NES	1.29028	2.44576
ALDH3B1	1.28892	2.44344
PCOLCE	1.28775	2.44147
SERPINB9	1.28717	2.44048
TGFB3	1.28529	2.43731
HOXB-AS3	1.28324	2.43385
CASC10	1.28275	2.43302
FAIM2	1.2827	2.43293
HS6ST2	1.28188	2.43156
LBH	1.28113	2.43029
OLFML2A	1.2781	2.42519
NFIA	1.27655	2.42259
ZKSCAN1	1.27533	2.42054
SMYD3	1.27507	2.4201
ADAMTS5	1.27475	2.41957
ZEB1	1.27395	2.41823
ZEB2	1.27284	2.41636
MXD4	1.27129	2.41378
RTN2	1.27053	2.4125
IP6K3	1.26954	2.41085
ZSCAN18	1.2682	2.4086
SPSB1	1.26809	2.40843
CTSK	1.26742	2.40731
CADM3	1.26474	2.40284
TLR3	1.26471	2.40278
PTGFR	1.26421	2.40195
PTPRH	1.26361	2.40095
APCDD1	1.26124	2.39702
C1QTNF6	1.26096	2.39655
SFRP1	1.26072	2.39616
RAB7B	1.2607	2.39612
ADORA1	1.26052	2.39582
BCL3	1.25991	2.39481
DNAJC12	1.2589	2.39314
MDK	1.25872	2.39284
SORCS2	1.25816	2.3919
TNFRSF9	1.25683	2.38971
SLC16A9	1.25648	2.38912
PLAC1	1.25593	2.38822
GUCY1B3	1.25378	2.38466
BNC2	1.25184	2.38145
PNPLA3	1.25116	2.38032
GBP2	1.25025	2.37882
PSD3	1.25015	2.37866
ARHGEF25	1.25014	2.37864
SH3GL3	1.24938	2.3774
ATP8B4	1.24914	2.377
PAMR1	1.24876	2.37637
GPRC5B	1.24783	2.37484
FAP	1.24761	2.37448
INSR	1.2474	2.37413
SLC9A9	1.24726	2.37391
BCO2	1.24656	2.37275
CCDC113	1.24501	2.3702
FAM115A	1.24254	2.36614
TMEM8B	1.24133	2.36416
KIAA1324L	-1.24057	2.36292
GLT8D2	1.23838	2.35934
TSPAN32	1.23601	2.35547
P4HA3	1.23581	2.35513
ANKRD11	1.23447	2.35296
FGF5	-1.23407	2.3523
MAN1C1	1.2318	2.34861
MASP1	1.23115	2.34754
GCC2	1.23032	2.3462
TNS3	1.22999	2.34565
THBS2	1.22906	2.34414
UBN2	1.2289	2.34388
PTGS2	1.22886	2.34382
AVIL	1.22876	2.34365
SPRY1	1.22822	2.34278
AQP3	1.22809	2.34257
TPST1	1.22745	2.34153
FBLN2	1.22733	2.34133
PRRX1	1.22732	2.34132
TBC1D3G	1.22617	2.33945
LOC100240735	1.2254	2.3382
PRKCZ	1.2239	2.33577
XLOC_014512	-1.22329	2.33478
PDE6B	1.22211	2.33288
SPON2	1.2197	2.32899
ANTXR1	1.21822	2.3266
CHST1	1.21782	2.32596
LRRC15	1.2174	2.32527
ZMYM2	1.2165	2.32383
OSR1	1.21545	2.32213
PDGFRB	1.21524	2.32179
FAM63B	1.21441	2.32046
TTC25	1.21428	2.32026
TSPAN8	1.21315	2.31843
RUNX1-IT1	1.21277	2.31782
CTSF	1.21037	2.31396
SOX4	1.21025	2.31377
HMOX1	1.20966	2.31283
ATP2A3	1.20885	2.31153
MAP2K6	1.20625	2.30737
LRFN1	1.20568	2.30646
KCNS1	1.20363	2.30318
EPAS1	1.20185	2.30035
KDM7A	1.20138	2.29959
KRT19P2	1.20136	2.29956
PCK2	1.20109	2.29913
CPAMD8	1.20105	2.29908
RAB31	1.20056	2.29828
PBX4	1.20039	2.29802
ALDH6A1	1.2003	2.29788
ZNF862	1.20026	2.29781
ST3GAL5	1.19933	2.29633
TMPRSS2	1.1991	2.29596
PCLO	-1.19884	2.29555
SHF	1.19691	2.29249
LRP3	1.19668	2.29211
MAP3K8	1.1954	2.29009
AGPAT4-IT1	1.19489	2.28927
BOC	1.19379	2.28754
MFI2	1.19362	2.28726
C8orf31	1.19265	2.28573
RTTN	1.19214	2.28491
LOC729444	-1.19205	2.28477
PTER	1.19104	2.28318
RARG	1.19083	2.28285
MAGI2-IT1	1.19002	2.28155
CPEB1	1.18857	2.27926
CLDN11	1.18787	2.27816
CELSR3	1.18783	2.2781
MOXD1	1.18778	2.27802
SOX13	1.18748	2.27754
LYST	1.1872	2.2771
LONRF2	1.18694	2.27669
TRIM66	1.18641	2.27585
IRS1	1.18471	2.27318
ARHGAP28	1.18365	2.27151
SLC12A7	1.183	2.27049
MYLIP	1.18264	2.26991
DNALI1	1.18201	2.26893
GRIK2	1.1807	2.26686
GSE1	1.18066	2.26681
CHRDL2	1.18005	2.26585
RBPMS2	1.17989	2.26559
ZNF300P1	1.17811	2.2628
SLC26A10	1.17747	2.2618
KRTAP3-3	1.17642	2.26015
DPP4	1.17572	2.25906
LAPTM5	1.1754	2.25856
SPATA13	1.17471	2.25748
LGALS9C	1.17363	2.25579
SHISA3	-1.17344	2.25549
CAPS	1.17192	2.25312
FOS	1.17136	2.25224
SNAI1	1.17122	2.25202
CADM1	1.16988	2.24993
MTMR9LP	1.16865	2.24801
DDX17	1.16798	2.24696
CCDC74B	1.16727	2.24587
NID2	1.16649	2.24465
ZNF503	1.16389	2.24061
PBXIP1	1.16327	2.23964
LOC158863	1.1631	2.23939
SARDH	1.16294	2.23914
LRRC73	1.16251	2.23847
LRRC56	1.16143	2.23679
PITX1	1.16124	2.23649
FAM20C	1.15953	2.23385
SGCD	1.15862	2.23244
FGFR2	1.15799	2.23146
THBS4	1.15767	2.23097
NINL	1.15748	2.23068
GATA6-AS1	1.15692	2.22981
LOC100132891	1.15577	2.22803
GAL	1.15559	2.22775
PTPN13	1.1549	2.2267
CDX1	1.15446	2.22601
HMBOX1	1.15438	2.22589
LRRC27	1.15432	2.2258
EGR1	1.15308	2.22388
CXXC5	1.15242	2.22286
KCNIP3	1.1522	2.22252
NDST3	1.15149	2.22143
GSTO2	1.14882	2.21733
THC2769821	1.14778	2.21572
COL6A2	1.14754	2.21536
LAMP3	-1.14749	2.21528
GHDC	1.14647	2.21372
SALL2	1.14596	2.21293
ZP1	1.14501	2.21148
RCAN2	1.1441	2.21009
KLF3	1.143	2.20839
TCF7	1.1429	2.20824
CPT1C	1.14286	2.20818
NTRK3	1.14162	2.20628
PLXDC2	1.14102	2.20536
PODXL2	1.14048	2.20454
NLGN2	1.14008	2.20393
SPATA17	1.14007	2.20391
TXNIP	1.13834	2.20128
CD248	1.13685	2.19901
IFT81	1.1362	2.19801
HOXA3	1.13592	2.19759
LRP4	1.13557	2.19706
PGA3	1.1351	2.19634
LTBP3	1.13431	2.19514
AIM1	1.13318	2.19342
ACVRL1	1.13269	2.19267
NINJ2	1.13197	2.19158
RBM47	1.13115	2.19034
PARD6G	1.13065	2.18958
FAM117A	1.12966	2.18808
MMP2	1.12852	2.18634
MYOM2	1.12828	2.18598
RXRA	1.12801	2.18557
CSTA	1.12775	2.18517
TBX2	1.12707	2.18414
CREB3L3	1.12694	2.18394
KCNJ12	1.1267	2.18359
TP53I11	1.1265	2.18329
CDH15	1.12407	2.17961
CD109	1.11945	2.17264
SRSF12	1.11864	2.17142
LOC100129397	1.11709	2.16909
PHF20L1	1.11702	2.16899
PPME1	-1.11696	2.1689
NF1	1.1169	2.1688
YPEL3	1.11625	2.16783
FAM211B	1.11477	2.1656
PHGDH	1.11408	2.16457
PLEKHA7	1.11394	2.16436
FGFR1	1.11344	2.16361
ZNF404	1.11322	2.16328
THC2625037	1.11239	2.16204
RGS5	-1.11235	2.16198
ABCC2	1.11231	2.16192
ULK1	1.11085	2.15973
RASD1	1.11055	2.15928
MAPRE2	1.11046	2.15914
HOXC4	1.11025	2.15884
PYROXD2	1.10996	2.1584
LOC100131564	1.10923	2.1573
PAN2	1.10841	2.15608
HAND1	1.10786	2.15526
KDM5B	1.10782	2.15519
RSPO3	1.10776	2.15511
COMP	1.1069	2.15383
SLC22A3	1.10491	2.15085
ADAMTS13	1.10465	2.15046
TCF4	1.10411	2.14966
CYB561	1.10373	2.1491
C17orf97	1.10362	2.14893
TWIST1	1.10307	2.14812
FAM78A	1.103	2.14801
TMEM108	1.10139	2.14561
WDR19	1.10069	2.14457
MTMR10	1.10068	2.14455
TRPV1	1.10065	2.14451
KRTAP5-10	1.10004	2.14361
ALDOC	1.09952	2.14283
PLAT	1.09935	2.14258
RPS6KA3	1.09856	2.14141
ZNF493	1.09812	2.14076
C3orf55	-1.09797	2.14053
CLYBL	1.09733	2.13959
ATXN1	1.09692	2.13897
AFAP1L1	-1.09691	2.13896
2004-09-01	1.09629	2.13804
AMY1C	1.09628	2.13802
KRTAP10-1	1.09622	2.13793
TPR	1.09527	2.13654
VDR	1.09495	2.13605
ZNF853	1.09434	2.13515
ADAM12	1.09297	2.13312
NDRG2	1.09281	2.13289
KITLG	1.09248	2.1324
VSTM2L	1.09247	2.13238
BEX1	-1.09244	2.13235
PDK2	1.09228	2.13211
SMAD1	1.09206	2.13178
LOC401052	1.09142	2.13084
CCDC146	1.09099	2.13021
WSB1	1.09093	2.13012
TRIM29	1.09021	2.12904
TRO	1.08976	2.12838
PDGFRL	-1.0895	2.12801
NECAB2	1.08851	2.12654
ASAP3	1.08843	2.12643
DRD5	-1.08811	2.12596
PRSS21	1.08804	2.12586
SLC38A2	1.08783	2.12554
CREB3L1	1.08749	2.12504
SAMD5	1.0862	2.12314
P2RX3	1.08539	2.12194
ST3GAL1	1.08525	2.12175
ZNF667	1.08484	2.12115
NCOA7	1.08358	2.11928
PTPRQ	-1.08313	2.11862
ADAM33	1.08291	2.11831
IL20RB	1.08285	2.11821
LGALS9	1.08222	2.11729
SNX29	1.08066	2.115
AHRR	1.08064	2.11498
OR10G2	1.08003	2.11408
TRPM2	1.07999	2.11402
PCMTD2	1.07987	2.11385
CNTNAP3	-1.07866	2.11208
SMO	1.07863	2.11203
NEFH	1.07765	2.1106
CASK	1.07669	2.10919
GLB1L	1.07542	2.10734
BAZ2B	1.07538	2.10727
MTURN	1.07491	2.10658
CCL7	1.07326	2.10418
C3orf80	1.07164	2.10182
PABPC1L	1.07137	2.10143
ZBTB20	1.07127	2.10128
NCAM1	1.07102	2.10092
CTH	1.07058	2.10028
ZMIZ1	1.07045	2.10009
COL12A1	1.07034	2.09992
ZNF610	1.07005	2.09951
ENST00000466254	-1.06899	2.09797
TBC1D1	-1.06897	2.09793
DBP	1.06869	2.09753
KDM6B	1.0677	2.09609
NIM1	1.067	2.09507
CHD9	1.06647	2.0943
SLC43A2	1.06624	2.09397
GPNMB	1.06616	2.09386
ARMC4	1.06579	2.09332
RBM43	1.06552	2.09292
GLS	1.06492	2.09206
GPR32	1.06452	2.09147
PYGM	1.06408	2.09084
GLI1	1.06283	2.08903
CREBRF	1.06221	2.08812
MAGI2	1.06128	2.08678
CLIP3	1.06078	2.08606
SNORA28	-1.0606	2.08579
PPP1R3B	1.06014	2.08514
TET1	1.05988	2.08476
LPHN1	1.05982	2.08468
SHPRH	1.05927	2.08387
HBEGF	-1.05818	2.0823
BHLHE40	1.05755	2.08139
ADSSL1	1.0574	2.08118
NRP2	1.05717	2.08084
RNU4ATAC	1.05681	2.08033
KLHDC9	1.05665	2.0801
RPS6KA2	1.05633	2.07963
GOLGA6L9	1.05592	2.07904
ARPC4-TTLL3	1.05515	2.07793
IQCK	1.0548	2.07744
FAM167A	1.0546	2.07714
DPEP1	1.05217	2.07364
F11R	1.05186	2.0732
GPR133	1.05168	2.07294
ALPK1	1.05032	2.07099
RASL11B	1.05012	2.0707
ENST00000395215	1.05007	2.07063
LOC642852	1.04914	2.0693
TNFRSF19	1.04898	2.06907
BBS1	1.04851	2.06839
TRIM2	1.04845	2.06831
BDNF-AS	1.0479	2.06752
S1PR5	-1.0478	2.06738
EPHX2	1.04775	2.0673
CTTNBP2	1.04732	2.06668
LXN	1.04718	2.06648
SLC29A3	1.04711	2.06639
MLXIP	1.04703	2.06627
SYNPO	1.04702	2.06626
TTC21A	1.04694	2.06614
ADORA2B	1.04668	2.06578
GRAMD4	1.0464	2.06536
CRIPAK	1.04629	2.06521
RAB3IL1	1.04563	2.06426
CUX1	1.04524	2.06371
SEMA4B	1.04499	2.06335
OPLAH	1.04465	2.06286
SCN5A	1.04397	2.0619
BOD1L1	1.0438	2.06164
CITED1	1.04369	2.06149
HDC	1.04358	2.06134
GABRA5	1.04288	2.06034
IL4R	1.0424	2.05965
TCF21	1.04177	2.05875
RNASEL	1.04153	2.05842
ADC	1.04109	2.05778
MBNL2	1.04053	2.05698
MATN2	1.03952	2.05555
VAT1	1.0394	2.05537
NAMPT	1.03862	2.05426
CHAC1	1.03855	2.05416
ZNF608	1.03811	2.05353
DENND2A	1.03805	2.05344
ENOX1	1.03787	2.0532
PTCH1	1.0372	2.05224
INVS	1.03682	2.0517
CDON	1.03585	2.05033
AKR1C1	1.03572	2.05014
CXCL2	1.03565	2.05004
LOC729968	1.03565	2.05004
TMX4	1.03556	2.04991
NPHP1	1.03554	2.04989
HMSD	-1.03521	2.04941
CCDC69	1.03483	2.04887
BZRAP1	1.03457	2.0485
ELOVL3	1.03455	2.04847
PRR5	1.03412	2.04787
SPAG4	1.03408	2.04781
HLX	1.0339	2.04755
SOCS1	1.03169	2.04441
SULT1A2	1.0316	2.04429
CRTC1	1.03128	2.04384
PGF	1.03065	2.04294
B4GALNT4	1.03001	2.04204
IGLL1	1.02869	2.04016
GNAI1	1.02818	2.03946
VSTM4	1.02772	2.0388
FGF9	1.02726	2.03816
PELI2	1.02681	2.03752
SH3BP2	1.02668	2.03733
RADIL	1.02605	2.03644
LYPD1	-1.02571	2.03596
PCSK4	1.02375	2.0332
AK5	1.02338	2.03267
TBX18	1.02309	2.03227
FOXO6	1.02283	2.03189
SECTM1	1.02249	2.03142
TMEM91	1.02244	2.03135
LOC283352	1.02194	2.03065
CD40	1.02185	2.03052
CBLB	1.02166	2.03026
ZNF577	1.0214	2.02988
IFNE	1.02065	2.02883
COL14A1	1.02011	2.02808
BAHCC1	1.01951	2.02722
CCDC151	1.01933	2.02698
AARD	1.01858	2.02592
PCBP3	1.01835	2.02561
LOC728743	1.01791	2.02499
FBN1	1.0179	2.02496
PXK	1.0177	2.02469
LAMB3	-1.01765	2.02462
H2AFY2	1.01681	2.02344
ARNT	1.01677	2.02338
NPIPA1	1.01648	2.02298
RARRES1	1.01613	2.02249
PLCB1	1.01585	2.02209
DYNLRB2	1.01583	2.02207
ATP9A	1.01534	2.02138
ADCY9	1.01477	2.02058
MBNL3	1.01449	2.02019
ARMCX4	1.01441	2.02008
TRABD2B	1.01355	2.01887
AGPAT4	1.01318	2.01836
RASSF5	1.0123	2.01712
TPP1	1.01199	2.0167
CNOT6L	1.0112	2.01559
KATNAL2	1.01109	2.01543
NPIPB5	1.01107	2.01541
C17orf72	1.01105	2.01538
NBPF9	1.01086	2.01511
VMO1	1.00997	2.01387
EVL	1.00934	2.013
MAP6	1.00913	2.0127
ZFP36L1	1.0091	2.01265
ARSE	1.00796	2.01106
TENC1	1.00787	2.01094
WDR81	1.00786	2.01093
LOC283070	1.00725	2.01008
ATP6AP1L	1.00708	2.00984
GAA	1.00689	2.00958
C17orf107	1.00645	2.00896
XDH	-1.00601	2.00835
PDE4B	1.00588	2.00816
C16orf86	1.00578	2.00803
TRPV4	1.00544	2.00756
CCDC71L	1.00523	2.00727
APBB3	1.00471	2.00655
MEX3A	1.0036	2.00499
PLK1S1	1.00358	2.00497
MATN1-AS1	1.0033	2.00458
AK4	1.0032	2.00444
ENST00000479369	1.00313	2.00434
SLC6A10P	1.00306	2.00425
TNFAIP2	1.00294	2.00408
GHR	1.00262	2.00364
C9orf53	1.00218	2.00302
APOE	1.00186	2.00259
DICER1-AS1	1.00161	2.00224
NFATC4	1.0016	2.00222
STARD5	1.00152	2.00211
SEZ6L2	1.00149	2.00207
AGPAT9	1.00127	2.00176
LFNG	1.00126	2.00175
SETD5	1.0011	2.00153
ENST00000570538	-1.00072	2.001
MTHFR	1.00059	2.00081
SLC7A11	1.00026	2.00036
GALNT3	-0.999759	1.99967
EPB41L4A	0.999751	1.99965
LHPP	0.998692	1.99819
GPCPD1	0.998296	1.99764
STAG2	0.998233	1.99755
SYNE2	0.997869	1.99705
KANK4	0.997677	1.99678
KIAA1009	0.997482	1.99651
MAGEL2	0.997479	1.99651
SNAI2	0.997409	1.99641
DHX58	0.997095	1.99598
IKZF2	0.9968	1.99557
CMIP	0.996576	1.99526
ORAI3	0.996018	1.99449
AFP	-0.99598	1.99443
SLC6A8	0.995638	1.99396
LOC100240734	0.995498	1.99377
ANKRD12	0.995282	1.99347
CCBE1	-0.995261	1.99344
COL27A1	0.994914	1.99296
CHN1	0.994898	1.99294
LINC00605	0.994509	1.9924
STAT2	0.993469	1.99097
LPAR1	0.993302	1.99074
ENST00000356023	0.99299	1.9903
MSX1	0.9923	1.98935
COL7A1	0.992287	1.98934
CPA1	0.991899	1.9888
AMT	0.991896	1.9888
AMOT	0.991236	1.98789
SLC22A18	0.991044	1.98762
INSIG1	0.99027	1.98656
INTS3	0.99007	1.98628
FXYD1	0.987902	1.9833
2006-09-01	0.987191	1.98232
SMAD9	0.986988	1.98204
ABCC6	0.98638	1.98121
GATA6	0.986037	1.98074
TRIOBP	0.985468	1.97996
ZNF425	0.985122	1.97948
DST	0.985048	1.97938
CCNG2	0.985006	1.97932
ENST00000429990	0.984929	1.97922
SYNGR1	0.984839	1.97909
PCDHGA8	0.984488	1.97861
CEP95	0.984475	1.97859
GMPR	0.984404	1.9785
CCDC8	0.984111	1.97809
MEGF8	0.984105	1.97809
CCDC81	-0.983573	1.97736
C20orf112	0.98317	1.9768
P2RX4	0.982751	1.97623
TSPAN16	-0.981847	1.97499
COL8A2	0.981672	1.97475
SMIM3	0.98144	1.97443
PPARA	0.981035	1.97388
ITGB8	0.981013	1.97385
PTPRS	0.980464	1.9731
PLEKHA4	0.98013	1.97264
KAT6B	0.979674	1.97202
ZNF292	0.979617	1.97194
ZNF641	0.978986	1.97108
LPPR2	0.978501	1.97042
CHD2	0.978283	1.97012
BATF2	0.978235	1.97005
RUNX2	0.977787	1.96944
XYLT1	0.977778	1.96943
SLC6A9	0.977157	1.96858
CCDC103	0.976592	1.96781
GFPT2	0.976371	1.96751
SLC1A5	0.976242	1.96733
TSPAN15	0.975599	1.96646
TMEM71	-0.975384	1.96616
PDE9A	0.974177	1.96452
HIF1A	0.973382	1.96344
DOK6	0.972884	1.96276
MAML2	0.972859	1.96273
NPIPB6	0.971747	1.96121
NBPF12	0.971441	1.9608
HPCAL1	0.970804	1.95993
A2M	0.970775	1.95989
TSHZ2	0.970109	1.95899
PLEKHA6	0.969941	1.95876
TCF7L2	0.969635	1.95835
KCNMB4	0.969366	1.95798
FNBP1	0.969116	1.95764
ZNF462	0.968665	1.95703
FBXO41	0.968648	1.95701
ARHGAP32	0.968427	1.95671
PDCD1LG2	-0.967727	1.95576
SLC16A10	0.967693	1.95571
JDP2	0.966926	1.95467
IKZF4	0.966316	1.95384
LINC01061	0.96627	1.95378
LOC729737	0.966091	1.95354
RFPL1S	0.96535	1.95254
LOC100129534	0.964706	1.95167
SLC24A1	0.964623	1.95155
SH2B2	0.964347	1.95118
TP53INP1	0.964269	1.95107
SMOX	0.964146	1.95091
CUL7	0.963366	1.94985
ZNF415	0.962997	1.94936
RALGPS2	0.962741	1.94901
GAREM	0.962489	1.94867
NISCH	0.962349	1.94848
RERE	0.961407	1.94721
PDCD4	0.961229	1.94697
PC	0.961111	1.94681
SLC29A4	0.96109	1.94678
C10orf10	0.96097	1.94662
TMEM133	0.960553	1.94606
MMP11	0.9603	1.94571
GATS	0.960263	1.94566
ARHGEF19	0.960173	1.94554
DBH-AS1	0.959887	1.94516
SETBP1	0.959809	1.94505
HBD	0.959546	1.9447
MAFB	0.9587	1.94356
SWT1	0.958427	1.94319
CALCOCO1	0.958296	1.94301
STYK1	-0.957888	1.94246
DKFZP434F142	0.95767	1.94217
RUNX1	0.957664	1.94216
NEDD4L	-0.956587	1.94071
DUSP5P1	0.955926	1.93982
ABTB1	0.955887	1.93977
BRWD1	0.955653	1.93946
C4orf26	0.955434	1.93916
SORL1	0.954438	1.93782
CEBPA	0.954349	1.93771
ZKSCAN7	0.954298	1.93764
MAP9	0.954262	1.93759
AZI2	0.95411	1.93738
PHF21A	0.953978	1.93721
IFT80	0.953717	1.93686
KLHDC1	0.953476	1.93653
PLEKHA5	0.953461	1.93651
RECQL5	0.953457	1.93651
SARM1	0.953195	1.93616
RTBDN	0.952995	1.93589
LOC100506710	0.951814	1.9343
ASNS	0.951691	1.93414
ENST00000599370	0.951562	1.93397
CERS3	0.951526	1.93392
CBFA2T2	0.951505	1.93389
SCD	0.95047	1.9325
BEST1	0.950413	1.93243
LDLRAD2	0.95017	1.9321
PCED1B	0.95001	1.93189
ZNF605	0.949424	1.9311
BEND7	0.948149	1.9294
SH3PXD2A	0.948117	1.92935
ALX3	0.94778	1.9289
S1PR2	0.947768	1.92889
IRF2BPL	0.947551	1.9286
CREG1	0.947203	1.92813
ACSS1	0.946651	1.92739
PDE4D	0.946124	1.92669
DCAF5	0.946018	1.92655
PKP2	0.945251	1.92552
ZCCHC24	0.945113	1.92534
GNG7	0.944286	1.92424
LONRF1	0.944035	1.9239
SLC35E2	0.943897	1.92372
VASN	0.943713	1.92347
ETV1	0.94323	1.92283
SAMD3	0.942552	1.92192
OLFM1	0.942231	1.9215
RASSF4	0.941977	1.92116
MTG2	0.94136	1.92034
PLD3	0.940896	1.91972
FAM188B	0.94011	1.91868
ENST00000390323	0.939674	1.91809
ZBED6CL	0.939513	1.91788
PLIN2	0.939418	1.91775
CSDC2	0.938738	1.91685
ZNF681	0.938502	1.91654
TPTE2P6	0.938438	1.91645
GTF2IRD2B	0.938331	1.91631
LGALS3BP	0.938196	1.91613
ARHGEF3	0.938121	1.91603
TWSG1	0.937895	1.91573
PRKCH	0.937786	1.91559
TTC28	0.937445	1.91513
ARHGEF26	0.937266	1.9149
LINC00174	0.937204	1.91481
BMP2K	0.937038	1.91459
LINC00667	0.936906	1.91442
HBP1	0.93509	1.91201
ABHD14B	0.935037	1.91194
USP13	0.934931	1.9118
ZNF3	0.934781	1.9116
TTYH2	0.933451	1.90984
SMA4	0.933118	1.9094
FAM196B	0.932997	1.90924
CROCC	0.932977	1.90921
SNAP25	0.932813	1.90899
UTP14C	0.932162	1.90813
C12orf75	-0.931812	1.90767
PFKFB4	0.931682	1.9075
WFDC3	0.931632	1.90743
MPDZ	0.931537	1.90731
YPEL2	0.931528	1.90729
SLAMF9	0.931362	1.90708
PIWIL2	0.930679	1.90617
C15orf41	0.930374	1.90577
AHSA2	0.93	1.90528
ATP2A2	0.929849	1.90508
TTC39C	0.929745	1.90494
ARRDC4	0.929486	1.9046
SETD1B	0.929215	1.90424
DACH1	0.929178	1.90419
SPECC1	0.929153	1.90416
H6PD	0.929084	1.90407
ADD3	0.928683	1.90354
EPB41L1	0.927771	1.90233
PACS1	0.927374	1.90181
KDM3A	0.927099	1.90145
DIRC3	0.926469	1.90062
CBX4	0.925897	1.89987
C4orf47	0.925563	1.89943
LITAF	0.92549	1.89933
STMN3	0.925461	1.89929
SULT1A4	0.924697	1.89829
AKAP13	0.924672	1.89825
DLK1	0.924636	1.8982
WARS	0.924512	1.89804
AMIGO2	0.924222	1.89766
PRO0628	0.924129	1.89754
MAST3	0.923967	1.89733
TTLL1	0.923457	1.89665
ATHL1	0.923091	1.89617
BCMO1	0.922837	1.89584
PRAF2	0.922814	1.89581
NR3C1	0.922474	1.89536
EP300	0.922183	1.89498
MYO18A	0.921274	1.89379
MED12	0.921169	1.89365
C5orf42	0.921072	1.89352
APOL6	0.920677	1.893
DFNB59	0.920497	1.89277
CRTC3	0.920287	1.89249
HHLA3	0.920148	1.89231
DDX26B	0.919538	1.89151
LOC100133331	0.919281	1.89117
RIMS2	0.919174	1.89103
ZDBF2	0.919018	1.89083
ZNF558	0.918968	1.89076
ABCC4	0.917598	1.88897
PRRT1	0.917485	1.88882
OAF	0.917434	1.88875
SLC25A37	0.91735	1.88864
ST3GAL2	0.917334	1.88862
2009-09-01	0.917188	1.88843
SP9	0.916453	1.88747
GDNF	0.916081	1.88698
LINC00994	0.916054	1.88695
CCDC40	0.915363	1.88604
BEGAIN	0.914751	1.88524
SHANK3	0.914067	1.88435
TSPYL5	0.913935	1.88418
LINGO2	0.912938	1.88288
CSHL1	0.912716	1.88259
AGER	0.912361	1.88212
KLHL4	0.912346	1.8821
IRF2BP2	0.910788	1.88007
MKS1	0.910672	1.87992
CARD16	0.910599	1.87983
CEBPD	0.909248	1.87807
TTC3	0.908956	1.87769
EVPL	0.90893	1.87765
ARL4D	0.908884	1.87759
KIAA0556	0.908307	1.87684
UBAP2L	0.908185	1.87668
ATP7B	0.907897	1.87631
B3GALT2	-0.907821	1.87621
ANKRD10	0.907768	1.87614
EVC	0.907272	1.8755
KRT19	0.907264	1.87549
PLA2G7	0.907255	1.87547
HLA-DMA	0.907026	1.87518
CBLN3	0.906719	1.87478
ZFP90	0.906695	1.87475
STK36	0.906262	1.87418
NALCN	0.905784	1.87356
HS2ST1	0.905314	1.87295
COX19	0.90476	1.87223
LOC100129596	0.904567	1.87198
ZNF281	0.90429	1.87162
NR1H3	0.904223	1.87154
CTGF	-0.903339	1.87039
ITGA2	0.903314	1.87036
AGAP7	0.903164	1.87016
ZNF117	0.90286	1.86977
EIF5AL1	0.9025	1.8693
NT5M	0.902378	1.86914
GALM	0.902006	1.86866
MKLN1	0.901809	1.86841
GTF2IRD2	0.901784	1.86837
LINC00942	0.901778	1.86837
PHF12	0.901727	1.8683
TNKS	0.899878	1.86591
HOXA-AS2	0.899766	1.86576
SNX30	0.899696	1.86567
TMTC2	0.89967	1.86564
FAM8A1	0.899141	1.86495
PYGO1	0.898431	1.86404
SNX32	0.898411	1.86401
TUBA4A	-0.897967	1.86344
ACSL3	0.897427	1.86274
ARSI	0.896979	1.86216
SDC3	0.896842	1.86199
TSKU	0.896835	1.86198
LRBA	0.895548	1.86032
HSD17B1	0.895519	1.86028
BET1L	0.895366	1.86008
PTEN	0.895359	1.86007
LNX1	0.895327	1.86003
CUL9	0.895016	1.85963
B3GALT4	0.894934	1.85953
MYPOP	0.894925	1.85951
C14orf159	0.894873	1.85945
ZNF449	0.894618	1.85912
LAMB1	0.894401	1.85884
KIAA2026	0.893796	1.85806
TSPAN7	0.893648	1.85787
KHNYN	0.893489	1.85766
NBEA	0.893164	1.85725
ENST00000569362	0.892906	1.85691
CPEB3	0.892808	1.85679
ATAT1	0.892453	1.85633
EPOR	0.892118	1.8559
ATP11A	0.892086	1.85586
CTAGE5	0.892038	1.8558
AUTS2	0.891988	1.85573
MMP3	0.891768	1.85545
COL4A5	0.891106	1.8546
DCHS1	0.890996	1.85446
GRB10	0.890493	1.85381
ELF1	0.890366	1.85365
ZFP37	0.89008	1.85328
PLOD1	0.89003	1.85321
DTWD1	0.890022	1.8532
ZNF12	0.889801	1.85292
PTPRU	0.888518	1.85127
MCHR1	0.888322	1.85102
IL17REL	0.887588	1.85008
DPYSL2	0.887083	1.84943
ESCO1	0.88677	1.84903
KIAA0195	0.886703	1.84895
KMT2A	0.886235	1.84835
HMGA2	-0.886026	1.84808
GLI3	0.886007	1.84805
RBP4	0.885904	1.84792
LINC00087	0.885861	1.84787
FAT4	0.885713	1.84768
SND1-IT1	0.885589	1.84752
CDIPT-AS1	0.885532	1.84745
FARP1	0.88542	1.8473
PRDM2	0.885239	1.84707
LINC00265	0.885133	1.84693
C16orf58	0.884678	1.84635
ATRX	0.884654	1.84632
CCDC74A	0.884637	1.8463
SNN	0.884076	1.84558
ACSS3	0.883666	1.84506
FAM156B	0.883603	1.84498
ABAT	0.883211	1.84448
NKTR	0.882711	1.84384
COLGALT2	-0.882681	1.8438
SEMA4G	0.882392	1.84343
RHOBTB3	0.882268	1.84327
RHPN1-AS1	0.882018	1.84295
LYRM9	0.881953	1.84287
LYG1	0.881594	1.84241
PNPLA7	0.881398	1.84216
CNN1	-0.880944	1.84158
NPTXR	0.880453	1.84095
ADAMTS2	0.880207	1.84064
ENST00000409590	0.88019	1.84062
PCDH9	0.879876	1.84022
FCGR3A	0.879565	1.83982
ENST00000532936	0.87928	1.83946
SLC18B1	0.879032	1.83914
NID1	0.878926	1.83901
HCG11	0.878823	1.83887
OGDHL	0.878793	1.83884
NAB1	0.87804	1.83788
PDGFD	0.877355	1.837
MYBPH	0.876914	1.83644
NHSL1	0.876108	1.83542
HNRNPU-AS1	0.875247	1.83432
GLI2	0.874972	1.83397
SOX11	0.874938	1.83393
C9orf91	0.874299	1.83312
CCDC176	0.874174	1.83296
PI4KA	0.873892	1.8326
CXCL14	0.873831	1.83252
HELZ	0.873711	1.83237
SLC44A1	0.873046	1.83153
TACR2	0.873027	1.8315
MEST	0.872788	1.8312
AGAP11	0.872518	1.83086
ZNF362	0.872357	1.83065
ZC3H6	0.87214	1.83038
PIK3R1	0.872029	1.83024
RNF207	0.871806	1.82995
HAB1	0.871375	1.82941
SBNO1	0.871242	1.82924
LOC100134937	0.870886	1.82879
ABTB2	0.870843	1.82873
UBA7	0.870792	1.82867
CCT6B	0.87034	1.82809
PABPC3	0.870141	1.82784
KIAA2018	0.870135	1.82783
LRRC37B	0.869926	1.82757
RFX7	0.869897	1.82753
ZNF10	0.869735	1.82733
POM121L1P	0.869677	1.82725
NPNT	0.869411	1.82692
GRAMD1C	0.869372	1.82687
CCDC78	0.869314	1.82679
UBE2H	0.868503	1.82577
FRAT2	0.868421	1.82566
ALG13	0.867456	1.82444
IFT172	0.867315	1.82426
ENST00000463107	0.867211	1.82413
CAP2	-0.867187	1.8241
SPTBN1	0.86717	1.82408
ACHE	0.867088	1.82398
DAW1	-0.866729	1.82352
KCNMA1	0.866286	1.82296
ABCA2	0.86628	1.82296
LINC01101	0.866117	1.82275
RHOBTB1	0.865925	1.82251
ZFPM1	0.86581	1.82236
CAND2	0.865347	1.82178
AARS	0.864858	1.82116
IBTK	0.864602	1.82084
WBP1	0.863988	1.82006
LOC100996442	0.86392	1.81998
ENST00000607352	0.863331	1.81923
CALHM2	0.863211	1.81908
SLX4IP	0.863196	1.81906
EML4	0.863121	1.81897
ENST00000565617	0.863047	1.81888
POLI	0.862682	1.81842
DENND5B	0.862442	1.81811
NUCB1	0.862309	1.81795
AK130724	0.862211	1.81782
NFIL3	0.862106	1.81769
LINC00476	0.861972	1.81752
FOXO3	0.86179	1.81729
HEATR5A	0.861622	1.81708
DTX4	0.860781	1.81602
BC040838	-0.860497	1.81566
ENST00000570267	0.860355	1.81548
TP53BP1	0.860199	1.81529
ARID3A	0.860044	1.81509
LOC100506731	0.859371	1.81425
C9orf9	0.859254	1.8141
ARHGAP4	0.859189	1.81402
SPATA7	0.859108	1.81392
APOL1	0.858835	1.81357
FAM110B	0.858227	1.81281
SUV420H2	0.857956	1.81247
WDTC1	0.857553	1.81196
HOXA2	0.857066	1.81135
C2orf49	0.856933	1.81118
LOC100129269	0.856805	1.81102
HNRNPUL1	0.856526	1.81067
MNT	0.856442	1.81057
WDR91	0.856246	1.81032
PEG3	0.855398	1.80926
IL17RA	0.855019	1.80878
CLMP	0.854593	1.80825
TCP11L2	0.85436	1.80796
ZNF692	0.854307	1.80789
DNASE2	0.854163	1.80771
MYRF	0.853742	1.80718
WDR27	0.853689	1.80712
SPG11	0.853559	1.80695
PAQR6	0.852785	1.80598
TIMP1	0.852554	1.80569
PCGF5	-0.85241	1.80551
RRBP1	0.852194	1.80524
RLF	0.851837	1.8048
MLLT6	0.851228	1.80404
APPBP2	0.851217	1.80402
PTPRN2	0.851073	1.80384
DOCK6	0.850671	1.80334
EPHX4	-0.85054	1.80318
TRIM38	0.850418	1.80302
ZBTB7A	0.850351	1.80294
MGEA5	0.850182	1.80273
PER1	0.850075	1.80259
DNHD1	0.850034	1.80254
MYH10	0.849712	1.80214
AOX1	-0.849581	1.80198
ZFYVE1	0.849408	1.80176
REV3L	0.84886	1.80108
DOCK10	-0.848778	1.80097
S100P	0.848502	1.80063
NPIPA5	0.848493	1.80062
EEPD1	0.848305	1.80038
ANKRD28	0.847917	1.7999
SCG2	0.847437	1.7993
TMEM88	0.847389	1.79924
MPP2	0.847306	1.79914
CTDSP2	0.847086	1.79886
NFASC	0.846918	1.79865
FBXL20	0.846793	1.7985
BTN3A1	0.84665	1.79832
WASF1	0.846574	1.79823
CD74	0.846219	1.79778
ARID4A	0.845791	1.79725
ZC2HC1A	0.845788	1.79725
TNRC18	0.845333	1.79668
WDR48	0.844906	1.79615
FLJ42627	0.84474	1.79594
SBNO2	0.844501	1.79564
SMARCA2	0.844364	1.79547
NBAS	0.844141	1.7952
C12orf68	0.84409	1.79513
ARNTL	0.843524	1.79443
THC2560329	0.842724	1.79343
CYGB	0.842561	1.79323
TBC1D3B	0.842487	1.79314
TIA1	0.842383	1.79301
MEF2C	0.842012	1.79255
KCNQ5-IT1	0.841743	1.79221
C2orf68	0.841415	1.79181
CDK20	0.841331	1.7917
UFL1	0.841128	1.79145
MAP1B	0.841085	1.7914
P4HA1	0.841079	1.79139
AF363068	0.840335	1.79047
POPDC3	-0.83968	1.78965
FGD6	0.839582	1.78953
BMPR2	0.839577	1.78952
C19orf54	0.839522	1.78946
SEPN1	0.839492	1.78942
C1RL-AS1	0.839323	1.78921
PAXIP1-AS2	0.839042	1.78886
MMP14	0.839032	1.78885
BCAT1	0.838897	1.78868
CISH	0.83857	1.78828
TSHZ3	0.837977	1.78754
KDM5C	0.837911	1.78746
CELF4	-0.837848	1.78738
SIDT2	0.83779	1.78731
PTPN20B	0.837779	1.7873
ZNF507	0.837779	1.7873
TEAD1	0.837779	1.7873
PABPC5	0.837609	1.78709
FAM102A	0.837607	1.78708
DSTYK	0.836842	1.78614
VPS13C	0.836625	1.78587
LOC100127910	0.835936	1.78502
MKNK2	0.835916	1.78499
KIAA1549	0.835831	1.78488
ZMYM3	0.8355	1.78447
PARP14	0.8354	1.78435
PLAG1	0.835354	1.78429
IMPA2	0.834864	1.78369
SIRT4	0.834352	1.78306
FOXO1	0.833999	1.78262
C2orf81	0.833983	1.7826
AXIN2	0.833621	1.78215
RNF213	0.833058	1.78146
ZNF25	0.833035	1.78143
RSPO2	0.832724	1.78105
AHCYL1	0.831936	1.78007
CCNL2	0.831687	1.77976
CYP7B1	0.831207	1.77917
FOXRED2	0.831134	1.77908
PML	0.830998	1.77892
ZNF550	0.830051	1.77775
AHDC1	0.829659	1.77726
PLD1	0.82931	1.77684
FZD1	0.829082	1.77655
SLC38A1	0.828928	1.77636
CYP17A1	0.828857	1.77628
NUDT10	0.828755	1.77615
BDNF	-0.828448	1.77577
B3GNT9	0.82806	1.7753
RFX8	0.827872	1.77507
TBC1D23	0.827833	1.77502
NEK9	0.827465	1.77456
TSC22D3	0.827388	1.77447
PRR24	0.827022	1.77402
CREB3L4	0.827001	1.77399
TAS2R19	0.826909	1.77388
ARMCX2	0.826716	1.77364
NR2C1	0.826506	1.77339
UVSSA	0.826454	1.77332
PDPR	0.826421	1.77328
HK2	0.826203	1.77301
SH3YL1	0.825286	1.77189
KIAA0430	0.825163	1.77173
VPS9D1	0.824726	1.7712
TCFL5	0.8246	1.77104
TRIM16L	0.82437	1.77076
CHD1L	0.824259	1.77063
GOLGA2P5	0.823798	1.77006
PIK3IP1	0.82376	1.77001
TSC22D1	0.823736	1.76998
FBXW7	0.823649	1.76988
RNMT	0.823303	1.76945
TLE3	0.823013	1.7691
TTBK2	0.8229	1.76896
RHBDD2	0.822689	1.7687
ARL3	0.8226	1.76859
RNF24	0.822403	1.76835
C21orf58	0.82231	1.76823
ZNF248	0.82196	1.76781
LOC101929455	0.821819	1.76763
KIAA1551	0.821393	1.76711
PTPRM	0.821262	1.76695
CTAGE11P	0.82115	1.76681
RAPGEFL1	0.820786	1.76637
SPATA41	0.820652	1.7662
LRRC37A3	0.820576	1.76611
STK32B	0.820069	1.76549
DZANK1	0.819831	1.7652
ZNF397	0.819797	1.76516
ZNF75D	0.819761	1.76511
COL6A1	0.819656	1.76499
A4GALT	0.819189	1.76441
DYX1C1	0.818941	1.76411
ABCC5	0.818614	1.76371
CTAGE4	0.818603	1.7637
CNOT4	0.81856	1.76365
WASF3	0.818368	1.76341
RBL2	0.817858	1.76279
SLC25A27	0.817629	1.76251
ARHGAP44	0.817511	1.76236
NCSTN	0.817407	1.76224
VEGFA	0.817241	1.76203
BCL6	0.817127	1.76189
ZBED3	0.817067	1.76182
PPAP2A	0.816734	1.76141
SNX21	0.816303	1.76089
CTDSP1	0.816105	1.76065
GALNS	0.816	1.76052
ZSCAN29	0.815964	1.76047
MYO9A	0.815114	1.75944
KMT2C	0.814674	1.7589
SRPK3	0.814646	1.75887
HAPLN4	0.814179	1.7583
HDLBP	0.813792	1.75783
SASH1	0.813445	1.7574
RNF122	0.813306	1.75723
ZNF616	0.813292	1.75722
WDFY3	0.813062	1.75694
WIPI1	0.813057	1.75693
C1orf63	0.812756	1.75656
ZNF318	0.812498	1.75625
PALLD	0.812171	1.75585
CLASP1	0.812148	1.75582
SMG1	0.812128	1.7558
ATXN3	0.812112	1.75578
CXADR	0.811451	1.75498
SLC39A11	0.811386	1.7549
INPP5F	0.811326	1.75482
BEND6	0.811324	1.75482
ZNF287	0.811315	1.75481
ZMYM4	0.811004	1.75443
ZNF275	0.810993	1.75442
DNMBP	0.810659	1.75401
SPOCK1	0.810589	1.75393
RAB8B	0.810435	1.75374
ITGAV	0.810403	1.7537
JAM3	0.810295	1.75357
RGN	0.810086	1.75332
SETDB1	0.809538	1.75265
F8	0.80935	1.75242
EBLN2	0.809237	1.75228
HM13	0.809118	1.75214
MIA3	0.809099	1.75212
FBXO15	0.808965	1.75195
GPRASP1	0.808877	1.75185
SLA	0.808836	1.7518
GALNT16	0.808828	1.75179
IL1RAP	0.808788	1.75174
TSC1	0.808169	1.75099
SLC1A7	0.808074	1.75087
ZNF322	0.807734	1.75046
LMBR1L	0.807382	1.75003
BBS4	0.806835	1.74937
LINC01002	0.806711	1.74922
TTYH3	0.806592	1.74907
PHC1	0.806347	1.74878
THC2537043	0.806306	1.74873
C11orf49	0.805952	1.7483
CYP11A1	0.80557	1.74784
SLC25A36	0.805185	1.74737
CABP1	0.805177	1.74736
CAPS2	0.804977	1.74712
ACACB	0.804963	1.7471
ARSD	0.804775	1.74687
ZNF516	0.804288	1.74628
INMT	0.803812	1.74571
IGF2BP1	0.803527	1.74536
CIC	0.803357	1.74516
SNORA62	-0.802975	1.7447
ZBED2	-0.802863	1.74456
TPBG	0.802771	1.74445
CLCN6	0.802442	1.74405
IFI30	0.802254	1.74382
HSD11B1L	0.802067	1.7436
GALNT9	0.802043	1.74357
PMEPA1	0.801741	1.7432
CCDC120	0.801613	1.74305
POM121L9P	0.801372	1.74276
EMILIN1	0.801042	1.74236
TOB2	0.800672	1.74191
TCF12	0.800514	1.74172
ARRB1	0.800477	1.74168
EBF4	0.800371	1.74155
PTP4A1	0.800209	1.74135
TBC1D9	0.799158	1.74008
AA504818	0.798985	1.73988
AY533203	0.798826	1.73968
ZNF189	0.798726	1.73956
ATP9B	0.798678	1.73951
HUWE1	0.798672	1.7395
ATXN7L1	0.798632	1.73945
FAM193B	0.79856	1.73936
BBS12	0.798495	1.73929
PDZRN4	0.798317	1.73907
ENST00000217162	0.797885	1.73855
GCSAM	0.797478	1.73806
TNRC6A	0.797222	1.73775
FOXO4	0.796962	1.73744
LZTFL1	0.796487	1.73687
CARS	0.796007	1.73629
LPIN2	0.795817	1.73606
LINC00626	0.795763	1.73599
PYCARD	0.795531	1.73572
KIAA0513	0.795505	1.73568
ESYT3	0.7955	1.73568
SOS1	0.795341	1.73549
LOC338620	0.795271	1.7354
FEZ1	0.795224	1.73535
TANC1	0.795203	1.73532
MYCBP2	0.794937	1.735
CTSA	0.794917	1.73498
UBXN2B	0.794437	1.7344
BNIP3L	0.794146	1.73405
ENST00000390285	0.794119	1.73402
LBX2-AS1	0.793985	1.73386
ASB9	0.793927	1.73379
CCDC154	0.793571	1.73336
SREBF2	0.793279	1.73301
ZNF160	0.792899	1.73255
ZNF506	0.792892	1.73254
GARS	0.792814	1.73245
RARA	0.792668	1.73228
RASGEF1A	0.792574	1.73216
CLEC14A	0.792367	1.73191
FGFR4	0.792261	1.73179
PSMG3-AS1	0.792064	1.73155
ANKRD50	0.791528	1.73091
ACAD11	0.791288	1.73062
CYBA	0.791224	1.73054
ARAP1	0.79111	1.7304
FAM189A1	0.790913	1.73017
MYO10	0.79084	1.73008
ALPK2	0.790611	1.72981
LSMEM1	0.790573	1.72976
CPD	0.790569	1.72976
MARCKSL1	0.790408	1.72956
GPR153	0.789678	1.72869
SNX1	0.789017	1.7279
C19orf18	0.78769	1.72631
ZNF280D	0.787522	1.72611
RFX1	0.787516	1.7261
MIB2	0.787223	1.72575
KIAA1751	-0.786704	1.72513
SLC15A3	0.786207	1.72453
IDH1	0.785794	1.72404
LCA5	0.785398	1.72357
RTDR1	0.785372	1.72354
CBX7	0.78529	1.72344
LOC648570	0.785145	1.72327
AMMECR1	0.784956	1.72304
HOXC8	0.784884	1.72295
ZNF396	0.784803	1.72286
IFI16	0.784795	1.72285
C14orf37	0.78479	1.72284
ZHX2	0.784743	1.72279
LOC729218	0.784548	1.72255
TEF	0.784375	1.72235
ZNF793	0.784241	1.72219
VPS53	0.784163	1.72209
SGSM2	0.783993	1.72189
OS9	0.783917	1.7218
C1orf27	0.783868	1.72174
RNF187	0.783786	1.72164
GAL3ST1	0.783634	1.72146
AGBL5	0.783403	1.72119
OSBPL10	0.783298	1.72106
ASB15	-0.783237	1.72099
KCNK1	0.783119	1.72085
ERMARD	0.782829	1.7205
C16orf98	0.782696	1.72034
KIDINS220	0.782624	1.72026
PDE4DIP	0.782105	1.71964
SIAE	0.782044	1.71957
C17orf99	-0.78193	1.71943
SRMS	0.781769	1.71924
PKD1	0.781768	1.71924
C1orf162	0.781758	1.71922
BBX	0.781682	1.71913
ITPR2	0.781679	1.71913
PGAP3	0.781669	1.71912
HIP1	0.781522	1.71894
LINC00639	0.781336	1.71872
SLC27A1	0.781289	1.71867
RPRD2	0.781155	1.71851
LY96	0.781144	1.71849
SBF2	0.781024	1.71835
PHF3	0.780996	1.71832
AOC3	0.780537	1.71777
C21orf88	0.780343	1.71754
DDR2	0.780011	1.71714
USPL1	0.779937	1.71706
TCTN1	0.778989	1.71593
CNTNAP3B	-0.778913	1.71584
MED25	0.778667	1.71554
FAM175A	0.777889	1.71462
KMT2E	0.777681	1.71437
ZNF575	0.777675	1.71437
MCTS1	0.777548	1.71422
TOP2B	0.777481	1.71414
GAB2	0.776803	1.71333
IFIH1	0.776519	1.71299
ANKHD1-EIF4EBP3	0.776424	1.71288
RAB36	0.776261	1.71269
B3GNT8	0.776105	1.7125
CACNA2D4	0.776099	1.71249
CHD7	0.776022	1.7124
CTAGE15	0.775951	1.71232
AQR	0.775902	1.71226
USP21	0.775489	1.71177
PIK3R3	0.77545	1.71172
ZFP2	0.775303	1.71155
SETX	0.775062	1.71126
GYPC	0.774728	1.71087
ATG2B	0.774665	1.71079
MTMR7	-0.774284	1.71034
AP4M1	0.774215	1.71026
OGT	0.774151	1.71018
CAPN3	0.773991	1.70999
DNAH1	0.773988	1.70999
YAE1D1	0.773917	1.70991
PRR3	0.773871	1.70985
WDR60	0.773866	1.70985
TMF1	0.773829	1.7098
OSBPL5	0.773785	1.70975
MAP3K12	0.773684	1.70963
PIGK	0.773626	1.70956
MSL1	0.773318	1.7092
LOC729970	0.773065	1.7089
IGJ	0.772872	1.70867
ZNF615	0.772575	1.70832
CLTCL1	0.772538	1.70827
SLC4A3	0.772528	1.70826
MLLT1	0.77248	1.7082
FLJ35934	0.772324	1.70802
UBXN7	0.772302	1.70799
MLLT10	0.771962	1.70759
SNCB	0.771787	1.70738
RAI1	0.771486	1.70703
AK091302	0.771404	1.70693
HS1BP3	0.771373	1.70689
LETM1	0.771313	1.70682
SLC9A3R1	0.771306	1.70681
LOC100287387	0.771174	1.70666
TSPYL2	0.770435	1.70578
FOSB	0.770408	1.70575
UTRN	0.770385	1.70573
ZNF469	0.770318	1.70565
ZBTB41	0.770258	1.70557
LOC100129722	0.770224	1.70554
SUOX	0.770084	1.70537
ZNF609	0.769516	1.7047
TMEM260	0.769405	1.70457
PLCD1	0.769303	1.70445
COL4A3BP	0.769237	1.70437
ZNF148	0.7692	1.70432
FCGBP	0.76916	1.70428
LPAR2	0.768943	1.70402
DNAJB5	0.768877	1.70394
HDAC6	0.768803	1.70386
ANKMY1	0.768751	1.70379
NHLRC4	0.768749	1.70379
CBS	0.768667	1.70369
PRKAR1A	0.76821	1.70316
STX5	0.768092	1.70302
ARID1B	0.768091	1.70301
MED13L	0.767655	1.7025
BCAS3	0.767626	1.70247
ROCK2	0.767199	1.70196
ZNF337	0.767137	1.70189
ZNF280A	0.766837	1.70154
ASPRV1	0.766183	1.70076
CHRM3	0.766146	1.70072
NMNAT2	0.766085	1.70065
TSPAN10	0.765974	1.70052
FAM27E2	0.765843	1.70036
SIX4	0.765835	1.70035
SSR1	0.765435	1.69988
UNC93B1	0.765202	1.69961
CNPY4	0.765068	1.69945
ECE1	0.764907	1.69926
ZNF528	0.764876	1.69922
ULK2	0.764714	1.69903
CLEC2D	0.764086	1.69829
PDE3B	0.763976	1.69816
GFOD1	0.763951	1.69814
KDM4B	0.763605	1.69773
ZBED1	0.763597	1.69772
PECAM1	0.76343	1.69752
CEBPB	0.763366	1.69745
BRD4	0.763334	1.69741
BRD3	0.763271	1.69733
MBD6	0.763129	1.69717
NLRP1	0.763073	1.6971
SPATA6	0.763034	1.69706
HYAL1	0.76299	1.697
SLC2A11	0.762913	1.69691
FAM129A	0.762575	1.69652
TNRC6B	0.762441	1.69636
ENST00000536678	0.76233	1.69623
PDCD6IP	0.762131	1.69599
TTC17	0.761981	1.69582
APP	0.761959	1.69579
TBC1D16	0.761126	1.69481
MBTPS1	0.761052	1.69473
MCTP2	0.760916	1.69457
EIF4B	0.760912	1.69456
SLC43A1	0.760777	1.6944
SMAD7	0.760324	1.69387
C1orf186	0.760197	1.69372
KDM4A	0.760099	1.69361
CCNT1	0.760097	1.6936
LOC286272	0.759883	1.69335
INTS6	0.759517	1.69292
ZNF74	0.75943	1.69282
ARHGEF4	0.75941	1.6928
GANAB	0.759166	1.69251
PLCD4	0.759147	1.69249
LOC155060	0.758705	1.69197
NRP1	0.758629	1.69188
TSNAXIP1	0.758454	1.69168
CFP	0.758198	1.69138
PIKFYVE	0.758164	1.69134
IFT74	0.758124	1.69129
KIAA1024	0.758042	1.69119
ACRC	0.758019	1.69117
BIVM	0.757793	1.6909
FRAT1	0.757764	1.69087
NAIP	0.757668	1.69076
NCOA1	0.757558	1.69063
ZNF585A	0.757444	1.69049
MOB3C	0.757259	1.69028
CNOT6	0.757237	1.69025
PCCA	0.757205	1.69021
PPP1R10	0.757204	1.69021
HOOK2	0.757019	1.68999
SH3PXD2B	0.756728	1.68965
ZNF302	0.756571	1.68947
TLE1	0.756456	1.68934
EVI2A	0.756319	1.68917
CSNK1G2	0.756257	1.6891
DZIP3	0.755997	1.6888
COL1A1	0.755973	1.68877
ZNF83	0.755965	1.68876
SRRM3	0.755862	1.68864
GLB1	0.755801	1.68857
SDSL	0.755735	1.68849
KIAA0355	0.755548	1.68827
COL11A2	0.755529	1.68825
CTSO	0.755526	1.68825
POGZ	0.755483	1.6882
LOC729770	0.755444	1.68815
ENC1	-0.755428	1.68813
ANKDD1A	0.755349	1.68804
RNFT2	0.755135	1.68779
FANK1	0.755119	1.68777
GOLGA6C	0.755075	1.68772
ZNF436	0.755073	1.68772
ZNF783	0.754896	1.68751
OCEL1	0.75466	1.68723
ALDH1L2	0.754625	1.68719
SPG20	0.754546	1.6871
CNNM2	0.754484	1.68703
ZNF490	0.754331	1.68685
NAV1	0.754223	1.68672
GOLM1	0.754022	1.68649
ARHGEF10L	0.753643	1.68604
TMEM198	0.753238	1.68557
WDR90	0.752663	1.6849
SNAPC4	0.752612	1.68484
SOCS5	0.752556	1.68477
VSIG4	0.752298	1.68447
GOLGA5	0.751687	1.68376
SH3GLB1	0.751683	1.68376
RTKN	0.751608	1.68367
CDK5RAP2	0.75158	1.68364
TUG1	0.751545	1.6836
FAH	0.751514	1.68356
SLC30A7	0.751193	1.68318
GALNT2	0.751157	1.68314
FGGY	0.750919	1.68286
WASF2	0.750832	1.68276
GJA1	0.750629	1.68253
RNF208	0.750506	1.68238
TMEM254	0.750322	1.68217
EP400	0.749989	1.68178
PNMA6C	0.749811	1.68157
PPP1R21	0.749787	1.68154
C5	0.749684	1.68142
BTG2	0.749677	1.68142
SPOCK2	0.749632	1.68136
ENST00000525262	0.749521	1.68123
FKBP10	0.74943	1.68113
MEG3	0.749321	1.681
AUH	0.749306	1.68098
ZDHHC1	0.749146	1.6808
OSBP	0.748937	1.68055
THC2764236	0.74889	1.6805
BTN3A2	0.748624	1.68019
SEC16A	0.748145	1.67963
EIF4G3	0.747774	1.6792
ASB6	0.74673	1.67799
RSPH9	0.74668	1.67793
USP34	0.746663	1.67791
ANKS6	0.746259	1.67744
RPP25	0.746157	1.67732
CA13	0.745852	1.67696
CBX2	0.745639	1.67672
PIANP	0.745621	1.6767
ACOXL	-0.745612	1.67668
FNBP4	0.745562	1.67663
SAFB2	0.745559	1.67662
TTC37	0.74531	1.67633
N4BP2	0.745292	1.67631
LY9	0.745257	1.67627
KMT2E-AS1	0.745237	1.67625
ADAMTS7	0.745181	1.67618
PARP11	0.74518	1.67618
FAM179B	0.745051	1.67603
ASIC1	0.744975	1.67594
KSR1	0.744779	1.67572
SIPA1L1	0.744424	1.6753
UNC5B-AS1	0.744318	1.67518
ZNF432	0.74412	1.67495
NIN	0.743922	1.67472
CAT	0.743776	1.67455
HDAC4	0.743639	1.67439
[truncated: 4,768 more rows]
