# Supplementary material for: Umbilical cord as a long-term source of activatable mesenchymal stromal cells for immunomodulation
Source: Stem Cell Res Ther. 2019 Sep 23;10:285. doi: 10.1186/s13287-019-1376-9 (PMC6755709; doi:10.1186/s13287-019-1376-9)
Supplement: Supplementary file 3 — Table S2. Transcriptome analysis of significantly deregulated genes between naïve and activated MSC-EM. Contains a list of significantly deregulated genes between naïve and activated MSC-EM. P values were adjusted with Bonferroni-Holm method and only genes with a p value below 0.05 are listed. logFC = Mean of activated minus mean of naïve MSC-EM expression. (XLSX 274 kb) [file 13287_2019_1376_MOESM3_ESM.xlsx]

## Sheet: Supplementary Table 2
GeneName	logFC	fold-change		Mean absolute expression difference activated vs.naïve cultures
CXCL9	10.5901	1541.53		540.836
UBD	10.0814	1083.47
CXCL11	10.0809	1083.05
CXCL10	9.51084	729.54
IDO1	8.51365	365.48
IFI44L	7.22644	149.752
IFI27	7.13741	140.791
GBP5	6.81588	112.664
BST2	6.76488	108.751
HLA-F	6.54448	93.3439
RARRES3	6.16712	71.8602
ETV7	5.81718	56.3827
CD74	5.808	56.0252
CCL5	5.78013	54.9533
MX1	5.77577	54.7875
IFI30	5.75028	53.8278
KLHDC7B	5.71291	52.4515
OAS1	5.70968	52.3341
OAS2	5.70088	52.0159
HLA-B	5.6963	51.8511
IL4I1	5.67667	51.1502
BATF2	5.60324	48.6121
SLAMF8	5.57382	47.6308
RSAD2	5.55699	47.0781
GBP4	5.52497	46.0449
IFI6	5.5241	46.0173
IL32	5.43517	43.2664
CMPK2	5.35316	40.8753
RTP4	5.34357	40.6046
GJD3	5.29844	39.354
TNFSF10	5.28028	38.8617
SLC15A3	5.22719	37.4578
IFIT3	5.21261	37.081
OASL	5.21202	37.0659
IL15RA	5.18276	36.3218
C15orf48	5.12092	34.7976
IL18BP	5.03909	32.8788
PSMB9	4.96009	31.1269
GBP2	4.88638	29.5764
USP30-AS1	4.69635	25.9264
IFIH1	4.66215	25.3191
NP111779	4.65356	25.1688
HLA-DRA	4.6437	24.9974
IFITM1	4.58743	24.0411
TNFSF13B	4.572	23.7853
ISG20	4.55112	23.4435
IRF1	4.54632	23.3657
SERPING1	4.52005	22.9441
MX2	4.50272	22.6702
IFIT2	4.49035	22.4765
EPSTI1	4.48537	22.3991
HCP5	4.47547	22.2459
LGALS9C	4.46885	22.144
ICAM1	4.46091	22.0226
A_33_P3319502	4.44255	21.7441
XAF1	4.44062	21.715
IFI44	4.39065	20.9757
TEX11	4.3693	20.6676
OAS3	4.34369	20.304
SAMD9L	4.32807	20.0853
C1S	4.28641	19.5136
C1R	4.24692	18.9868
CCL8	4.23226	18.7947
ACSL5	4.22046	18.6417
APOL6	4.20392	18.4291
HLA-DRB5	4.20012	18.3807
C3	4.16099	17.8889
TLR3	4.15987	17.875
HLA-J	4.14938	17.7455
TAP1	4.14332	17.6711
SAA1	4.07592	16.8645
LGALS9	3.99899	15.9888
ODF3B	3.97967	15.7761
SSTR2	3.97029	15.6738
EBI3	3.94978	15.4526
APOL1	3.89578	14.885
BIRC3	3.85723	14.4925
IFI35	3.81216	14.0467
CD38	3.7636	13.5817
HERC6	3.74474	13.4053
IFIT1	3.72089	13.1855
SOD2	3.70631	13.053
CTSS	3.70189	13.0131
GBP1P1	3.67514	12.774
AQP1	-3.67175	12.744
GBP1	3.63514	12.4247
CSF3	3.62178	12.3102
TNFRSF14	3.61714	12.2706
ABI3BP	3.59108	12.051
CXCL5	3.59047	12.0459
HSD11B1	3.59041	12.0454
GSAP	3.55437	11.7482
UBE2L6	3.55369	11.7427
DDX60	3.54996	11.7123
USP18	3.54855	11.7009
VCAM1	3.54102	11.64
TLR2	3.52075	11.4776
FDCSP	3.51849	11.4597
HLA-C	3.50712	11.3697
HLA-A	3.49361	11.2637
TAPBPL	3.48178	11.1717
HLA-G	3.47448	11.1154
PARP14	3.46522	11.0442
MALL	-3.45265	10.9484
TNFRSF9	3.42357	10.7299
APOL3	3.35371	10.2227
STAT1	3.35334	10.2201
NEFM	-3.28333	9.73602
CCL2	3.26559	9.61702
RRAD	3.26438	9.60896
TRAF1	3.24414	9.47511
DHX58	3.24358	9.47144
G0S2	3.21716	9.29958
PARP9	3.19818	9.178
CD83	3.17732	9.04625
USP41	3.17509	9.0323
RARRES1	3.16855	8.99142
C1QTNF1	3.14327	8.83527
HLA-DRB4	3.14141	8.82389
TMEM140	3.1385	8.8061
CFB	3.12825	8.74376
CLDN1	3.12068	8.69795
PARP10	3.09597	8.55025
CEACAM1	3.09489	8.54386
SULT1E1	-3.0551	8.31148
TNFRSF10D	-3.05475	8.30942
WARS	3.01594	8.08887
ANXA10	-3.00652	8.03624
C4B	3.00495	8.02751
LAMP3	2.99956	7.99756
PLA1A	2.98555	7.92027
GPR68	2.97428	7.85864
PSMB8	2.97136	7.84278
IL6	2.93727	7.65962
HLA-DMA	2.8824	7.37374
LCP1	2.8819	7.37119
ATF3	2.86858	7.30344
CXCL3	2.86135	7.26694
GCH1	2.85595	7.23982
LOC388692	2.82164	7.06968
C7orf69	2.81192	7.02217
CD40	2.80492	6.9882
SLC2A5	2.79928	6.96094
HERC5	2.76781	6.81071
APOBEC3G	2.76146	6.78082
UBA7	2.7548	6.74958
PLA2G4C	2.74564	6.70687
EGR2	2.7385	6.67377
PARP12	2.7382	6.67236
TNFAIP3	2.71517	6.5667
ENST00000379526	2.7109	6.54728
DDX58	2.69863	6.49187
MSC	2.68485	6.43012
TRIM47	2.67738	6.39694
HAPLN3	2.67287	6.37696
HGF	-2.67176	6.37204
TNFAIP2	2.64431	6.25195
INHBB	-2.61405	6.1222
APOL2	2.60725	6.09341
CASP1	2.60046	6.0648
PML	2.58878	6.01591
HLA-E	2.58844	6.01448
HELZ2	2.58035	5.98086
IGFBP5	-2.57812	5.97163
ERAP2	2.57257	5.94867
IL7	2.57182	5.94559
IRF7	2.56694	5.92552
RGS4	-2.54955	5.85453
CSF1	2.54852	5.85034
INHBE	2.54106	5.82017
SLC14A1	-2.53662	5.80228
CXADR	-2.52958	5.77403
BTN3A1	2.51229	5.70524
IRF9	2.50354	5.67073
SYNPO2L	-2.49959	5.65525
TNC	2.4976	5.64747
CD82	2.49553	5.63936
GABBR2	-2.49038	5.61927
IRAK2	2.48474	5.59733
FLT3LG	2.4813	5.584
FAM83H-AS1	2.46853	5.53479
ENST00000447883	2.45837	5.49594
NPY	-2.44982	5.46347
TNIP3	2.43616	5.41199
ISG15	2.4135	5.32767
C2	2.40305	5.2892
APOL4	2.39847	5.27244
TAPBP	2.39554	5.26175
DRAM1	2.38336	5.21751
STAT2	2.37164	5.17528
DCN	2.36993	5.16917
IL15	2.36676	5.1578
SAA2	2.36266	5.14318
RBM20	2.36017	5.13431
RHBDL2	2.35694	5.12284
NMI	2.34286	5.07309
ERAP1	2.33693	5.05227
ANGPTL1	2.33387	5.04155
PSMB10	2.32699	5.01756
CARD17	2.30844	4.95347
TAP2	2.304	4.93826
RDH10	-2.29013	4.89099
RELB	2.2887	4.88615
MRGPRX3	2.27386	4.83615
TNFSF4	2.26995	4.82308
FABP6	2.26241	4.79792
DTX3L	2.26008	4.79018
PPP4R4	2.25762	4.78202
PRSS3	-2.24767	4.74917
COL7A1	2.24503	4.74047
LAP3	2.2437	4.73611
DGKG	2.24305	4.73395
GPRC5B	2.23474	4.70679
MTMR9LP	2.23218	4.69843
TNIP1	2.22502	4.67518
SAMHD1	2.21852	4.65415
CLDN23	2.21442	4.64096
FABP4	-2.1984	4.58971
SYNPO2	2.19183	4.56884
PSME1	2.1917	4.56842
CFH	2.17685	4.52165
AP1S3	-2.16592	4.48753
GPRC5A	-2.14825	4.4329
JAK3	2.14612	4.42636
FLRT3	-2.14462	4.42176
MMP9	2.14118	4.41122
FBXO6	2.13987	4.40721
BTN3A2	2.13615	4.39588
NLRC5	2.1288	4.37354
KCNJ15	2.1287	4.37324
AKR1B10	-2.11752	4.33946
CTSO	2.11491	4.33164
MIR146A	2.11163	4.32178
ADAM8	2.10677	4.30726
ENST00000466254	-2.10096	4.28995
ZC3H12A	2.09788	4.28079
C4orf26	2.09511	4.27258
BMP2	2.08712	4.24899
TRANK1	2.07514	4.21386
SIGLEC16	2.06647	4.1886
RNF144B	2.06619	4.18779
C5orf56	2.06499	4.18432
EGR1	-2.05923	4.16763
JPH2	2.05591	4.15806
TBC1D1	2.05226	4.14756
SP100	2.05167	4.14585
SOCS1	2.04943	4.13943
ID4	-2.04924	4.13888
C1orf186	2.04883	4.1377
LHFPL1	2.04861	4.13708
NFKBIA	2.04759	4.13414
VAMP5	2.04677	4.1318
MAP3K7CL	-2.04563	4.12853
MUC1	2.03602	4.10112
MDK	2.03528	4.09902
PRSS2	-2.03275	4.09185
PDPN	2.0299	4.08376
SLC37A1	2.02392	4.06687
LCTL	2.01961	4.05473
LIFR	-2.00673	4.0187
IRF8	2.00522	4.01451
ENST00000565836	-2.00496	4.01377
CYP27A1	2.00221	4.00612
DDIT4	2.00026	4.00072
RNF213	1.99765	3.99349
C8orf31	1.99668	3.99081
CHAC1	1.99662	3.99064
RPL27A	-1.98505	3.95877
CARD16	1.97881	3.94167
PCK2	1.97805	3.93961
ITGA6	-1.97628	3.93478
TYMP	1.97517	3.93176
NUAK2	1.96268	3.89785
TMTC1	1.96139	3.89438
CGNL1	1.9559	3.87958
NFKBIE	1.95554	3.87861
TRIM22	1.95217	3.86956
HLA-DOB	1.93409	3.82138
CFHR3	1.9329	3.81822
DDX60L	1.93159	3.81475
SLC35F3	-1.91381	3.76803
RARB	1.90995	3.75796
C6orf58	1.90942	3.75659
ADAMTS1	-1.90228	3.73804
TNFRSF1B	1.90175	3.73667
PSME2	1.89711	3.72467
GBP3	1.89561	3.72078
RAB39B	1.89008	3.70656
IL1B	1.88448	3.69219
FAM101A	1.8843	3.69173
SLC2A6	1.87293	3.66275
LOC728392	-1.8709	3.65761
CDCP1	1.87057	3.65676
CXCL16	1.85983	3.62964
A_33_P3253812	-1.85976	3.62946
IGDCC4	1.85959	3.62905
A_33_P3240078	-1.84776	3.5994
RAB7B	-1.8473	3.59826
IP6K3	1.84687	3.59719
C12orf39	1.84479	3.59202
KIAA0247	1.84007	3.58028
IFIT5	1.83891	3.57739
ITK	1.83422	3.56579
PARP8	1.82659	3.54699
PMAIP1	1.82307	3.53834
LY6E	1.81804	3.52602
SLC41A2	1.81425	3.51677
PTGER2	-1.81057	3.50782
KIAA0408	1.80465	3.49344
BMP6	-1.8001	3.48244
KRT19P2	-1.7982	3.47786
CYP27B1	1.79452	3.46901
ZFHX4-AS1	-1.78901	3.45577
LDB2	-1.78878	3.45524
TRIM21	1.78613	3.44888
AKR1B15	-1.78503	3.44626
RGS5	-1.78257	3.44039
TMEM132A	1.77916	3.43227
GPER1	-1.76395	3.39626
IL7R	1.76216	3.39205
LSAMP	1.75842	3.38328
IRAK3	1.75529	3.37594
ANO7	1.75522	3.37577
TXNIP	1.75456	3.37424
PAQR5	-1.75241	3.36921
MTSS1	1.75077	3.36539
ASCL2	1.75064	3.36508
CARD6	1.74767	3.35815
GATA3	1.7474	3.35753
CDH6	-1.74734	3.3574
TSPAN8	-1.74701	3.35662
GALNT15	-1.73724	3.33396
RSPO3	1.73375	3.32591
CHST15	1.73356	3.32548
ABCB9	1.73352	3.32538
ANKH	-1.73278	3.32367
ADM2	1.73119	3.32003
UCN2	1.73031	3.31799
SLC39A10	-1.72428	3.30416
LYPD5	1.7163	3.28593
ZNF219	1.70846	3.26812
SLC16A9	1.70833	3.26783
NOG	-1.70337	3.25662
LOC728875	1.70087	3.25097
CTH	1.69899	3.24674
RHBDL1	1.69775	3.24395
HIST2H2AA4	1.69733	3.24299
ZNF664-FAM101A	1.69657	3.24129
GMPR	1.69475	3.2372
ZNFX1	1.6941	3.23574
SOGA3	1.68016	3.20463
CFLAR	1.675	3.19318
NRSN2	1.67292	3.18859
MMP24	-1.67239	3.18743
ENST00000420762	-1.67109	3.18455
ENST00000369161	1.6706	3.18346
BMP4	-1.66884	3.17959
ENST00000570538	-1.66797	3.17768
FBXO32	1.66711	3.17577
MBP	-1.66126	3.16293
NFE2L3	1.65821	3.15626
ACSS1	1.65774	3.15522
KRT19	-1.65614	3.15173
LOC400043	1.65375	3.1465
A_33_P3360530	1.65127	3.14109
PATL2	1.65092	3.14033
RNF207	1.65021	3.13879
SLC4A4	-1.64192	3.1208
OPTN	1.64164	3.1202
LOC100132891	1.64048	3.1177
PDE7B	-1.63851	3.11344
SQRDL	1.63617	3.1084
PHF11	1.63354	3.10274
MOB3C	1.63276	3.10105
A_33_P3408034	1.63215	3.09974
BCHE	-1.6296	3.09428
CMKLR1	-1.62891	3.09279
LGALS3BP	1.62884	3.09264
CASP10	1.62809	3.09104
DENND2D	1.62693	3.08854
TNS3	1.62285	3.07982
IFITM4P	1.62261	3.07931
ACVRL1	1.61918	3.07201
SLC6A9	1.61879	3.07117
SLC9A9	1.61593	3.06509
DAW1	-1.61409	3.06119
GPR87	-1.61386	3.06069
CHRNA1	1.61283	3.05852
LAMA3	1.61087	3.05435
IL18R1	1.60426	3.04041
GGT5	1.59924	3.02984
ALDH1A1	-1.59765	3.0265
ASNS	1.59474	3.02039
LOC100188947	1.59277	3.01629
TRIM25	1.59128	3.01316
TMEM37	-1.58458	2.99921
LUM	1.58343	2.99682
C14orf159	1.58272	2.99535
TYRP1	-1.58054	2.99082
BBC3	1.58035	2.99042
ST3GAL5	-1.57611	2.98164
ABCA8	-1.57163	2.97241
STAT5A	1.57036	2.9698
SLC25A28	1.56925	2.9675
AIM1	1.56367	2.95605
CPT1B	1.5635	2.95569
ARHGAP42	1.56221	2.95306
TRHDE	-1.56189	2.95239
KAL1	-1.56103	2.95064
SCG2	-1.55487	2.93808
KRT8	-1.55479	2.93792
COL11A2	1.55251	2.93328
ADAP1	1.54865	2.92543
MEDAG	-1.54664	2.92135
A_24_P178444	1.54494	2.91792
TRIM14	1.54492	2.91787
TNFAIP8	1.54313	2.91426
GLS	-1.54248	2.91294
TGFA	1.53373	2.89534
CBLN3	1.53015	2.88816
SCN9A	-1.52993	2.88772
PTGIR	1.52822	2.8843
GUCA1A	1.5282	2.88427
NFYA	-1.51493	2.85785
PDZD2	1.51461	2.85722
EDN1	1.51266	2.85336
VEGFC	1.51003	2.84817
THC2752485	1.50813	2.84441
NUPR1	1.50772	2.84361
LYPD1	-1.50502	2.83829
F2RL1	-1.50424	2.83676
CPXM2	1.50179	2.83193
B2M	1.50063	2.82967
ACSS3	1.50006	2.82854
TMEM62	1.49376	2.81622
DHRS9	-1.49123	2.81128
CAV2	-1.4907	2.81026
RHBDF2	1.48859	2.80614
FLJ46906	1.48633	2.80175
MOCOS	1.48597	2.80105
SLCO4A1	-1.48588	2.80087
LRIG1	1.48415	2.79752
PPARG	-1.48009	2.78966
MFAP5	-1.4771	2.78389
L3MBTL4	1.47574	2.78125
LINC00641	-1.47441	2.77869
SLC12A7	1.47257	2.77515
ZSWIM4	1.47095	2.77205
ATP10A	1.46999	2.7702
CARD9	1.46621	2.76295
ADARB1	-1.46386	2.75846
CCR10	1.45919	2.74954
NMU	-1.45472	2.74104
MMP25	1.4516	2.73511
CAPN3	1.44845	2.72916
A_24_P169843	-1.44543	2.72343
VGLL3	-1.44542	2.72342
S1PR1	-1.44419	2.72111
LONRF2	-1.4412	2.71546
SDSL	1.43911	2.71154
HIST1H2AD	1.43858	2.71054
CBLB	1.43814	2.70971
THBS2	-1.43322	2.70048
A_24_P358131	-1.43253	2.69919
SMAD9	-1.42879	2.69221
ENST00000598356	1.42748	2.68976
CD9	-1.42743	2.68968
MEI1	1.4265	2.68793
IKBKE	1.42201	2.67958
CMAHP	1.42184	2.67927
TMEM133	1.41855	2.67316
ID1	-1.41685	2.67001
COL16A1	1.41658	2.66952
HRASLS2	1.41366	2.66412
SAMD14	1.41056	2.6584
ART3	1.41024	2.65782
FOS	-1.40938	2.65622
ASS1	1.40909	2.65569
STAP2	1.40806	2.6538
SELM	1.40596	2.64993
ACOT4	1.40497	2.64811
HCG26	1.40237	2.64335
SLC2A3	-1.39842	2.63612
TSC22D3	1.39818	2.63568
RNF208	-1.39694	2.63342
FBRSL1	-1.39655	2.63271
DNPEP	1.39646	2.63255
RPS3	-1.39629	2.63224
LARP1B	-1.39539	2.63059
ENST00000390285	-1.39503	2.62995
FAM167A	-1.39496	2.62982
RAB11FIP1	-1.39477	2.62947
NUB1	1.39476	2.62945
C8orf34	1.3944	2.62879
C9orf16	-1.39438	2.62876
FZD7	-1.39362	2.62737
LINC00087	-1.39355	2.62724
FBXO16	-1.39326	2.62671
TNKS	-1.39311	2.62644
PCDH18	-1.39308	2.62638
APTX	-1.39255	2.62543
SALL2	-1.39221	2.62481
CATSPER1	-1.39217	2.62473
SNX12	-1.39209	2.62459
ATG2B	-1.39203	2.62448
NUTF2	-1.39173	2.62393
NOTCH3	-1.39106	2.62271
GNA14	1.39078	2.62221
L3MBTL2	-1.39061	2.62189
GPR162	-1.39058	2.62183
MAGEH1	-1.3896	2.62006
SCMH1	-1.38914	2.61922
PPP1CA	-1.38891	2.61881
SYTL1	-1.38884	2.61868
LOC374443	1.38853	2.61812
ANG	-1.3882	2.61752
ARPC4	-1.38754	2.61633
CPT1C	-1.38751	2.61626
RCOR2	-1.38641	2.61427
MRPL38	-1.38622	2.61393
PPM1F	-1.38572	2.61302
C3orf38	1.38561	2.61283
HIST2H2BF	1.38542	2.61248
RAB34	-1.3849	2.61154
TMEM240	-1.38487	2.61148
SPOCK3	-1.38441	2.61065
NPAS2	-1.38432	2.61048
LINC00265	-1.38399	2.60989
FPR2	1.38373	2.60942
S100A5	-1.38361	2.6092
TRIM69	1.38317	2.60841
FIBIN	1.38309	2.60826
RHOBTB1	-1.38301	2.60812
SLC24A3	-1.38283	2.6078
FLJ37453	-1.38281	2.60776
GALNS	-1.3828	2.60773
PVRL2	-1.38218	2.60661
WDR35	-1.38201	2.60631
STARD10	-1.38138	2.60518
IK	-1.38108	2.60462
ARID2	-1.38052	2.60362
KCNG4	-1.38025	2.60313
MAD1L1	-1.38013	2.60292
PQBP1	-1.37985	2.60241
IL17RC	-1.37935	2.60152
S100A2	-1.37931	2.60144
LIG3	-1.37925	2.60134
CHRM4	1.37878	2.60048
SCAMP2	-1.37853	2.60003
PDLIM2	-1.37832	2.59965
SKP2	-1.37831	2.59964
MLLT6	-1.37794	2.59896
DAZAP1	-1.37791	2.59892
FAT1	-1.37789	2.59888
POLR3B	-1.37774	2.59861
FBXL19	-1.37771	2.59855
PHC1	-1.37747	2.59812
GSTM3	-1.37737	2.59794
C10orf137	-1.37721	2.59765
PBX1	-1.37721	2.59765
ELOF1	-1.37704	2.59735
ITPR2	-1.37699	2.59725
DOHH	-1.3768	2.59693
CHCHD6	-1.37645	2.5963
ASB6	-1.37601	2.5955
ACAD8	-1.37594	2.59538
MYO1B	1.37493	2.59355
EN2	-1.37454	2.59284
SAMD3	-1.37443	2.59266
HMCES	-1.37402	2.59191
NPB	-1.37349	2.59096
PXDC1	-1.37332	2.59066
RXRB	-1.37271	2.58957
ACAD9	-1.37252	2.58922
XRRA1	-1.37242	2.58904
NIPA1	-1.37224	2.58872
CBR3	1.37215	2.58856
TUSC1	-1.37197	2.58823
ZNF346	-1.3718	2.58794
KDELR3	-1.37167	2.58769
DPH7	-1.37159	2.58755
NADK	-1.37052	2.58564
GRHPR	-1.37049	2.58559
ZBTB48	-1.3697	2.58416
MED24	-1.3689	2.58273
CNTNAP1	1.36889	2.58273
C10orf11	1.36885	2.58265
CTXN1	-1.36869	2.58235
B4GALT2	-1.36837	2.58179
RAVER2	-1.36818	2.58144
EPOR	-1.36795	2.58104
IGFLR1	1.36694	2.57923
ADAMTS4	1.36678	2.57894
MARK2	-1.36638	2.57824
TBX18	-1.36625	2.578
PPTC7	-1.36617	2.57786
STAT4	1.36601	2.57756
EIF4B	-1.36564	2.57691
BCKDHB	-1.36561	2.57685
TMEM51	1.36542	2.57652
MLKL	1.36528	2.57627
LOC441268	1.36517	2.57607
TMEM110	1.36513	2.576
MAFK	-1.36504	2.57584
ICOSLG	-1.36448	2.57484
ASCC2	-1.36418	2.5743
HS3ST3B1	1.36378	2.57359
SSR2	-1.36372	2.57348
NUP133	-1.36366	2.57337
UPF2	-1.36349	2.57308
BCL2L13	-1.36316	2.57249
SHISA5	-1.36308	2.57234
TKT	-1.36259	2.57146
CASP5	1.36204	2.57049
EEF2K	-1.36143	2.56939
NIN	-1.36095	2.56855
EIF2AK2	1.3606	2.56792
SHPRH	-1.35923	2.56549
EP400NL	-1.35921	2.56545
MOB3B	1.35841	2.56402
ZNF496	-1.35792	2.56315
ZNF488	-1.35779	2.56293
IL1A	1.35775	2.56285
THOC6	-1.35752	2.56244
PAQR3	-1.35745	2.56232
R3HCC1	-1.35737	2.56218
LOC728431	1.35729	2.56203
SLX1A	-1.3559	2.55958
HOXC5	-1.35581	2.55941
ANKRD13B	-1.35576	2.55932
NFKBIL1	-1.35574	2.55929
CYGB	-1.3553	2.55851
ZNF691	-1.35498	2.55794
ATG2A	-1.35493	2.55785
IGJ	-1.35491	2.55782
TFPI	-1.35487	2.55774
TSPYL2	-1.35464	2.55733
STOML2	-1.35435	2.55681
CBX5	-1.35429	2.55671
HOXA10	-1.35412	2.55641
CDKAL1	-1.35374	2.55574
ALKBH7	-1.35355	2.5554
SLC25A42	-1.35336	2.55506
IER5L	-1.35322	2.55481
RERE	-1.35316	2.55472
DGAT2	1.35242	2.55341
DDR1	-1.35205	2.55274
ALG10B	-1.35067	2.5503
SLC27A1	-1.35062	2.55021
RNASET2	-1.34972	2.54863
PAQR6	-1.34921	2.54773
CTSK	1.34917	2.54766
TMEM198	-1.34911	2.54755
TNFRSF25	-1.34872	2.54685
ZNF747	-1.34838	2.54625
KLHL26	-1.34805	2.54568
CELF2	-1.34747	2.54465
SMAD7	-1.34729	2.54434
A_24_P401601	-1.34729	2.54433
GPR143	1.34712	2.54404
LRRFIP1	-1.34622	2.54244
CYB561A3	-1.34608	2.5422
IP6K2	-1.34591	2.5419
FAHD2A	-1.34585	2.5418
ALDH6A1	-1.34575	2.54163
ST3GAL3	-1.34573	2.54159
ACBD4	-1.34573	2.54158
EHD3	-1.34556	2.54128
SNORA10	-1.34536	2.54093
ZNF764	-1.34514	2.54055
WDPCP	-1.34487	2.54008
FLJ42627	-1.34459	2.53957
RIPK2	1.34446	2.53936
RAB40AL	-1.34428	2.53904
EMD	-1.34394	2.53843
PILRA	-1.34368	2.53799
PHTF2	-1.34361	2.53785
DCAF4	-1.34344	2.53756
NAGA	-1.34331	2.53733
MR1	1.343	2.53679
C22orf23	-1.34291	2.53662
SLC38A4	-1.34237	2.53567
DPYSL4	-1.34189	2.53483
PHYHIP	-1.34188	2.53482
FCHSD1	-1.34176	2.53461
A_33_P3298980	1.34167	2.53445
TEX261	-1.34113	2.53349
CNPPD1	-1.34112	2.53348
NOL6	-1.34108	2.5334
CRIPAK	-1.34086	2.53303
RPN1	-1.34076	2.53285
PTPN11	-1.3407	2.53273
C1QL1	-1.34046	2.53232
RHPN2	-1.34037	2.53217
IPO4	-1.34014	2.53176
NUPR1L	-1.33982	2.5312
ALG12	-1.33921	2.53013
DHRS4	-1.33906	2.52987
APOM	-1.33888	2.52955
GPR153	-1.33883	2.52946
CLUH	-1.33872	2.52928
B4GALT3	-1.33858	2.52903
LTBR	-1.33823	2.52841
TUBGCP3	-1.33789	2.52782
PDLIM1	-1.337	2.52625
RRP15	-1.3368	2.5259
CHID1	-1.33642	2.52524
AADAC	-1.33624	2.52493
PCBP3	-1.3361	2.52468
UQCC1	-1.33526	2.52321
ENST00000515258	-1.33506	2.52286
POTEI	-1.33447	2.52184
SNRNP25	-1.33433	2.52158
GNG10	-1.33432	2.52156
S100A3	1.33416	2.52128
MAP2K6	-1.3335	2.52014
MLXIP	-1.33224	2.51794
PCDHGB4	-1.33182	2.5172
AKR7A2P1	-1.33175	2.51708
WBP1	-1.3316	2.51681
CLCN7	-1.33155	2.51673
NOTCH2	1.33131	2.51631
TRAFD1	1.33123	2.51617
OLFM2	-1.33062	2.5151
ZNRF1	-1.3294	2.51298
TRIM55	-1.3289	2.5121
DHCR24	-1.32862	2.51163
UBE2J2	-1.32845	2.51134
TLE1	-1.32816	2.51082
CD248	-1.32739	2.50948
TIMM44	-1.32717	2.5091
USP19	-1.32675	2.50837
ENST00000409590	-1.32656	2.50803
LINC00094	-1.32585	2.50681
PIM2	-1.32539	2.50601
CMIP	-1.32535	2.50594
SESN2	1.32516	2.50561
ZBTB22	-1.32453	2.50452
NPEPPS	-1.32452	2.5045
KATNB1	-1.3243	2.50412
FNDC4	-1.32418	2.50391
PRDX2	-1.32413	2.50382
MARCH3	-1.32384	2.50332
PHKA2	-1.32382	2.50328
MECR	-1.32375	2.50317
NTN1	1.32327	2.50232
FOXO4	-1.32321	2.50222
RGS12	-1.32301	2.50188
ZSCAN18	-1.32289	2.50167
RAP2A	-1.32259	2.50114
NRBP1	-1.32136	2.49902
WDR90	-1.32099	2.49838
BZRAP1	-1.32098	2.49836
SYPL2	-1.32089	2.49819
PADI1	-1.32082	2.49808
ZNF692	-1.32081	2.49806
OGFOD2	-1.32071	2.49789
ABTB1	-1.32059	2.49769
ENST00000371162	-1.32059	2.49768
POMZP3	-1.32057	2.49764
ACY1	-1.32	2.49665
BDH1	-1.31992	2.49653
TRIB3	1.31972	2.49617
SIRPA	-1.31893	2.49481
DNAJC4	-1.31868	2.49437
HSDL2	-1.31832	2.49376
NPFF	-1.31823	2.4936
PDCD1LG2	1.31812	2.49341
CLHC1	-1.31809	2.49337
ALG1	-1.31808	2.49335
SIRT3	-1.31752	2.49238
ELF3	-1.31706	2.49157
POTEM	-1.31693	2.49135
DPCD	-1.31677	2.49108
TAZ	-1.31662	2.49082
GCHFR	-1.31585	2.48949
JAM2	1.31557	2.48901
OPN3	-1.31516	2.4883
ZNF778	-1.31485	2.48776
PRB1	-1.31444	2.48706
STK25	-1.3138	2.48595
GGA2	-1.31368	2.48574
MYEOV	1.31361	2.48563
HDAC8	-1.31334	2.48517
SH3PXD2B	-1.31319	2.4849
PCDH7	1.31311	2.48476
SRRM3	-1.31302	2.48462
CUTC	-1.3128	2.48424
COMP	-1.3128	2.48423
NUDT10	-1.31255	2.4838
TBC1D17	-1.31219	2.48318
DUS2	-1.31218	2.48316
YBEY	-1.31214	2.4831
CDC37	-1.31206	2.48297
PLOD1	-1.31174	2.48241
CTSV	-1.31098	2.4811
HAS3	-1.31058	2.48041
FAM214B	-1.31041	2.48012
B3GNT9	-1.31027	2.47987
CAND1	-1.31	2.47942
ZDHHC12	-1.3095	2.47855
A_24_P247454	-1.30883	2.47741
MT1E	-1.30856	2.47695
TMEM171	1.30818	2.47629
F12	-1.30777	2.47559
DANCR	-1.30645	2.47332
MAGED2	-1.30643	2.47328
PIK3CD	1.30629	2.47304
FZD4	-1.30618	2.47286
SPTBN5	-1.30603	2.47261
MRGPRX4	1.30575	2.47213
CYTH2	-1.30548	2.47166
SMC1A	-1.30533	2.4714
SLC9A3R1	-1.30525	2.47127
KIAA1407	1.30478	2.47046
LINC00994	-1.30461	2.47017
NUP214	-1.30409	2.46928
MIR155HG	1.30353	2.46832
RPL37	-1.30333	2.46797
SORD	-1.30267	2.46685
MGARP	-1.30176	2.4653
PLIN3	-1.30172	2.46522
THAP7-AS1	-1.30165	2.46511
IL13RA2	-1.30157	2.46497
ABHD11	-1.30146	2.46478
GSTM5	1.30115	2.46425
METTL22	-1.30005	2.46237
CNPY3	-1.29984	2.46202
FBXO17	-1.2998	2.46194
LOC100130111	1.29966	2.4617
TSC2	-1.29935	2.46118
A_24_P15502	1.29925	2.46101
GATSL3	-1.29918	2.46089
JMJD7	-1.29901	2.4606
ADAMTS3	-1.29858	2.45987
HNRNPU-AS1	-1.29815	2.45914
IFT140	-1.29785	2.45862
TGFBR1	-1.29748	2.45799
BMP1	-1.2974	2.45786
GADD45G	1.2973	2.45768
RECQL5	-1.29723	2.45756
ENST00000603357	-1.29695	2.45709
AGPAT1	-1.29689	2.45699
VPRBP	-1.29651	2.45634
SUV420H1	-1.2963	2.45598
G3BP1	-1.29625	2.45589
CDKN2A	1.29616	2.45575
SRRM2	-1.29607	2.45559
ATXN7L3	-1.29605	2.45555
NTNG2	1.29594	2.45537
KIAA1147	-1.29538	2.45441
GPC6	1.29522	2.45415
ASPA	1.29478	2.4534
SP140L	1.29476	2.45336
CACNB1	-1.29459	2.45306
PDE4DIP	1.29456	2.45302
TEX264	-1.294	2.45206
CDC14C	-1.29372	2.45159
STK32B	-1.29357	2.45133
LY75	1.29313	2.45059
RTKN	-1.29299	2.45036
ZCCHC2	1.29293	2.45025
WWP2	-1.29254	2.44958
SMCO2	1.29247	2.44947
NPHP1	-1.29223	2.44906
TENM2	-1.29212	2.44888
LRRC6	-1.29141	2.44768
FOXF1	-1.29131	2.44749
USE1	-1.29086	2.44673
KMT2B	-1.29063	2.44635
MICAL3	-1.28989	2.4451
LOC642423	-1.28979	2.44493
COL18A1	-1.28962	2.44464
MAD2L2	-1.28942	2.44429
COL27A1	1.28932	2.44413
PCYT2	-1.28925	2.44402
GALNT11	-1.28908	2.44372
DHX38	-1.28839	2.44256
HOXA6	-1.28838	2.44253
TMCC2	-1.28777	2.4415
PRR25	-1.28763	2.44127
CLCN2	-1.28762	2.44125
CMTM8	-1.28747	2.44099
DAAM2	-1.2872	2.44053
PREB	-1.2872	2.44053
GATA2	-1.28718	2.44051
TNFSF15	1.287	2.44019
DRD5	1.2866	2.43953
DSEL	-1.28637	2.43914
CEP164	-1.28595	2.43843
NEFH	-1.28473	2.43637
AP2A2	-1.28459	2.43613
DAGLB	-1.28447	2.43593
FAM89B	-1.28399	2.43512
THC2596076	-1.28394	2.43504
CSNK1G2	-1.28376	2.43474
ZNF641	-1.28361	2.43447
SH3GLB1	-1.28333	2.43401
MBTD1	-1.28322	2.43381
SYNGR3	-1.28277	2.43306
AKR1B1	1.28271	2.43295
C21orf2	-1.2825	2.43261
HES6	-1.28237	2.43238
CASP4	1.28224	2.43217
PDAP1	-1.28204	2.43183
EXOC3	-1.28202	2.43179
WDTC1	-1.28198	2.43173
TEK	1.28175	2.43133
KIR3DL2	-1.28134	2.43064
BCAP29	1.28078	2.4297
TRAF4	-1.28071	2.42958
ADAMTSL5	-1.28065	2.42948
ARHGEF26	-1.28057	2.42935
LOC100130278	1.28034	2.42896
PDE3B	-1.28018	2.42869
ZNF577	-1.28015	2.42865
DNAAF3	-1.28009	2.42854
BCL2L11	-1.27964	2.42778
PCNXL3	-1.27962	2.42774
THC2685750	-1.2796	2.42772
SEC16A	-1.27949	2.42753
KCNAB1	1.27946	2.42748
PCYOX1L	-1.27929	2.42719
LYN	1.2785	2.42586
GRK6	-1.27836	2.42562
SLCO3A1	-1.2779	2.42486
ZMYND19	-1.27774	2.42458
ST6GALNAC3	-1.27715	2.4236
MTHFR	-1.27683	2.42307
CEL	-1.27642	2.42238
LZTFL1	-1.27638	2.4223
LANCL3	-1.27621	2.42202
LOC729218	-1.27609	2.42181
IPW	-1.27558	2.42096
ASB2	1.2755	2.42082
ATP2A3	-1.27516	2.42026
ANKRD10	-1.27486	2.41975
ZDHHC7	-1.27427	2.41877
AGK	-1.27422	2.41867
CAMKK1	-1.27412	2.41851
APEH	-1.27378	2.41794
COLEC11	-1.27367	2.41777
LRRC61	1.27345	2.41739
TMEM31	-1.27319	2.41696
CCDC80	-1.27298	2.4166
LHFP	1.27289	2.41645
TMEM59L	-1.27266	2.41607
PAQR7	-1.27231	2.41548
GMCL1	-1.2716	2.4143
RPS6KA2	-1.27155	2.41421
BCAT2	-1.2715	2.41413
ZFP36L1	1.2712	2.41362
GSDMD	1.27097	2.41324
CCBL1	-1.27058	2.41259
MMP28	-1.2703	2.41212
ACSF3	-1.26975	2.4112
MLF2	-1.26931	2.41046
DENND2C	-1.26923	2.41033
ADCK2	-1.26893	2.40983
C1RL	1.26891	2.40979
CCDC167	-1.26889	2.40976
H2AFV	-1.26865	2.40936
PRPF31	-1.2683	2.40877
POLR3H	-1.2682	2.40862
KCNJ13	-1.26817	2.40856
MPDZ	-1.26791	2.40812
HAUS7	-1.26785	2.40803
FAM171A2	-1.26779	2.40793
TMEM106A	1.26777	2.4079
ARHGEF15	-1.26766	2.40771
MMP17	-1.26762	2.40764
HIST1H2BJ	1.26717	2.4069
SLC12A2	-1.26689	2.40643
CXCR4	1.26651	2.40579
CCR5	-1.26641	2.40562
KCTD15	-1.26632	2.40547
PAN2	-1.26581	2.40462
TCEA2	-1.26576	2.40453
TRA2B	-1.26575	2.40452
TCF3	-1.26512	2.40347
CEND1	-1.26497	2.40323
KRT10	-1.26492	2.40313
LAPTM4B	-1.26486	2.40304
AGTPBP1	-1.2647	2.40277
DKFZP586B0319	-1.26442	2.4023
TPTE	-1.26427	2.40205
PCDHGA2	-1.26411	2.40178
COL4A5	-1.26389	2.40143
ENST00000569656	-1.26387	2.4014
NMB	-1.26375	2.4012
BAHCC1	-1.26371	2.40113
DUX4L4	-1.26352	2.40081
DUX4	-1.26324	2.40034
VPS39	-1.2628	2.3996
STX5	-1.26275	2.39953
TRMT61A	-1.26274	2.39951
ZNF787	-1.26255	2.39919
SHB	-1.26233	2.39883
AGPAT4	-1.26225	2.3987
ICK	-1.26184	2.39801
KPTN	-1.2617	2.39778
RNF114	1.26164	2.39768
TMEM184A	-1.26139	2.39727
PPP1R13B	-1.26133	2.39716
ACADSB	-1.2608	2.39629
TNK2	-1.26079	2.39627
TSEN54	-1.25991	2.39481
RANBP3	-1.25975	2.39454
SDF4	-1.25966	2.3944
CPS1	-1.25966	2.39439
CLN8	-1.25916	2.39356
WDR27	-1.25909	2.39345
RTEL1	-1.25898	2.39326
PP7080	-1.25888	2.39309
HIST1H3A	-1.25831	2.39215
NFKB1	1.25815	2.39188
SNORA62	1.25802	2.39167
NINJ2	-1.25773	2.39119
MOCS1	-1.2572	2.39032
PTPRQ	-1.25704	2.39005
SH3PXD2A	-1.2566	2.38931
C16orf86	1.25629	2.38881
GYPC	1.25574	2.38789
ZNF404	-1.25529	2.38715
PHF21A	-1.25502	2.3867
FTL	-1.255	2.38668
BOK	-1.25494	2.38657
PKP3	-1.25489	2.38649
RBKS	1.25456	2.38594
OGDH	-1.25446	2.38578
TPST2	-1.25436	2.38562
OGG1	-1.25414	2.38525
IFT172	-1.2539	2.38485
MAGED1	-1.25373	2.38457
HSPA6	-1.2534	2.38402
C8orf33	-1.25287	2.38315
ENST00000417510	-1.2525	2.38255
PRKDC	-1.25226	2.38214
C2orf76	-1.25212	2.38192
TMSB15A	-1.25196	2.38164
UTS2R	-1.25163	2.3811
SLC25A30	1.25139	2.38071
TET1	-1.25113	2.38028
RUVBL2	-1.25093	2.37995
TUBB	-1.25092	2.37993
A_33_P3240295	-1.25055	2.37932
PTGS2	-1.25036	2.37901
DDB2	-1.25026	2.37884
RET	1.24967	2.37788
BPGM	1.24948	2.37756
ABHD17C	-1.24948	2.37755
APOBEC3D	1.24942	2.37746
MMAB	-1.24936	2.37736
TMEM86B	-1.24925	2.37718
CCDC78	-1.24906	2.37687
PANX1	1.24874	2.37634
POMT2	-1.24862	2.37614
ATG4D	-1.24828	2.37558
LINC00938	-1.24773	2.37467
SPSB4	-1.24747	2.37424
FAM150B	1.24722	2.37384
NSG1	-1.24678	2.37311
BRI3BP	-1.24678	2.3731
TMEM98	-1.2462	2.37215
TBL1X	-1.24535	2.37075
ARMC9	-1.24512	2.37038
MMP14	-1.24496	2.37012
TIA1	-1.24451	2.36939
MPZL3	-1.24423	2.36893
SLC5A6	-1.24419	2.36886
COL8A2	1.24414	2.36878
DMAP1	-1.244	2.36854
RTTN	-1.2435	2.36772
ALDH3A2	-1.24297	2.36685
HEATR2	-1.24294	2.36681
HAND2	-1.24289	2.36673
DXO	-1.24244	2.36599
LETM2	-1.24236	2.36585
ADAMTS7	-1.24195	2.36518
CHCHD5	-1.24187	2.36505
MVB12B	-1.24163	2.36465
LACC1	1.2416	2.3646
BCKDK	-1.24148	2.36441
ARAP1	-1.24136	2.36422
ZDHHC18	-1.24125	2.36403
SCRN2	-1.24107	2.36373
ZNF74	-1.24103	2.36367
GFRA1	1.2406	2.36296
SHANK3	-1.24045	2.36273
TTLL6	1.24021	2.36233
ARNT2	-1.24016	2.36225
MPP6	-1.23994	2.36188
CAD	-1.23986	2.36176
QPCT	1.23925	2.36076
NCAM2	1.23924	2.36074
GOLGA6L4	-1.23907	2.36047
CDK11B	-1.23877	2.35997
LAMC2	1.23866	2.35979
STAMBPL1	1.2386	2.3597
TPPP3	-1.23823	2.35908
PHF1	-1.23809	2.35886
BVES	1.23805	2.35879
SPTLC3	1.23794	2.35862
NUBP2	-1.2377	2.35822
MUSTN1	-1.23761	2.35808
PTPN12	1.23734	2.35764
LINC01071	-1.23666	2.35653
SUPT5H	-1.23622	2.3558
CBX6	-1.23601	2.35546
PIK3IP1	1.23577	2.35507
RBCK1	1.2355	2.35464
ATRN	-1.23436	2.35277
PPFIA3	-1.23417	2.35247
LOC101929687	-1.23411	2.35236
AK1	-1.23406	2.35228
PIN1	-1.23406	2.35228
KDM2B	-1.23299	2.35054
WDR46	-1.23247	2.34969
VAT1L	-1.23242	2.34961
SYNE1	-1.23209	2.34907
CTDNEP1	-1.23194	2.34882
SLC31A2	1.2317	2.34844
DOCK2	1.2312	2.34763
RBM14	-1.23119	2.34761
ARHGAP32	-1.23073	2.34686
UBE2MP1	-1.23071	2.34682
SCARNA9	1.2307	2.34682
RHBDD3	-1.23064	2.34671
ZNF408	-1.23035	2.34624
MTURN	-1.23034	2.34622
AS3MT	-1.23024	2.34607
RXRA	-1.23017	2.34595
SNX18	-1.22962	2.34505
HNRNPA3	-1.22904	2.3441
ZFAND2B	-1.22893	2.34393
S1PR2	1.22886	2.34382
VPS9D1	-1.22822	2.34278
RGP1	-1.22791	2.34228
MRPL19	-1.22775	2.34202
USP13	-1.22723	2.34117
PAOX	-1.22652	2.34001
PRR24	-1.22627	2.33961
IGIP	-1.22571	2.33871
HTR2A	-1.22549	2.33835
GEM	-1.22517	2.33783
DTNA	1.22481	2.33725
RBBP4	-1.22479	2.33722
FEM1A	-1.22418	2.33623
PATZ1	-1.224	2.33594
GALE	-1.22389	2.33576
PREPL	-1.22324	2.3347
DNM2	-1.22271	2.33385
MIB1	-1.22253	2.33356
AGAP3	-1.22235	2.33327
SLC3A2	-1.22212	2.3329
ELFN2	-1.22211	2.33288
GPX4	-1.22183	2.33243
CLIC6	-1.22159	2.33203
C19orf66	1.22133	2.33162
TM4SF1	-1.22126	2.3315
MICAL2	-1.22118	2.33137
GPRASP2	-1.22071	2.33061
USP22	-1.22067	2.33056
LGALS3	-1.22056	2.33037
SAMD5	-1.22046	2.33022
SAA4	1.22006	2.32957
POMGNT2	-1.21966	2.32891
LOC283352	-1.21956	2.32876
LAMB2	-1.2194	2.32849
A_24_P307384	-1.21936	2.32844
COPE	-1.21928	2.3283
OTUD3	-1.21908	2.32799
GORASP1	-1.21903	2.3279
ARID5B	-1.21889	2.32768
KRT39	1.21822	2.3266
PLCD1	-1.21767	2.32571
ASTE1	-1.21675	2.32422
ELOVL4	-1.21629	2.32349
DRD4	1.21621	2.32336
FAT4	-1.21606	2.32312
MPND	-1.21583	2.32275
PFDN6	-1.21563	2.32242
PIN1P1	-1.21554	2.32228
MEGF9	-1.21538	2.32202
GALR3	-1.21529	2.32187
LPHN1	-1.21512	2.3216
CEBPB	1.21459	2.32075
LINC00476	-1.21447	2.32055
EEPD1	-1.21399	2.31978
PPP2R5D	-1.21364	2.31922
ZNF664	-1.21303	2.31824
FLJ43315	1.21274	2.31778
PLA2G16	1.21259	2.31753
COG7	-1.21245	2.3173
ATF7IP2	-1.21184	2.31633
SUN1	-1.21173	2.31615
A_24_P230057	-1.21164	2.31601
TRDMT1	-1.21148	2.31576
BANP	-1.21132	2.31549
TOR3A	-1.21084	2.31473
RALA	1.21057	2.31429
MORN1	-1.20993	2.31326
FAM120B	-1.20987	2.31317
GPR137C	-1.20901	2.3118
SMPD2	-1.20893	2.31166
SNTB1	-1.20854	2.31103
DCTN3	-1.20836	2.31075
RHOC	-1.20792	2.31005
MAP4K2	-1.2077	2.30968
STK17B	1.20753	2.30941
ENDOV	-1.20749	2.30935
C1QTNF9B-AS1	-1.20743	2.30926
TRIM16L	1.20741	2.30923
BSCL2	-1.207	2.30856
SLC25A37	1.2069	2.30842
RASSF4	-1.20689	2.3084
PLA2G12A	-1.20666	2.30802
PSAT1	1.20666	2.30802
ISG20L2	-1.20653	2.30782
NRARP	-1.20624	2.30735
SREBF2	-1.20614	2.30719
IFT27	-1.20569	2.30648
SMOC1	-1.20553	2.30621
KCTD10	-1.20544	2.30607
CYB561	-1.20517	2.30565
JADE3	-1.2051	2.30554
CIRBP	-1.20487	2.30516
HRASLS5	-1.20482	2.30509
VANGL2	-1.20431	2.30427
ASPHD2	1.20412	2.30397
LOC642852	-1.20394	2.30368
SLC12A8	-1.20385	2.30353
A_33_P3386723	-1.2035	2.30297
DENND6B	-1.20349	2.30296
CCM2L	-1.20342	2.30286
BCL2L10	-1.20299	2.30217
HOGA1	-1.2028	2.30187
PCCA	-1.20269	2.30168
CCIN	1.20232	2.3011
KIAA1199	-1.20228	2.30103
MYBBP1A	-1.20205	2.30067
IGHMBP2	-1.20164	2.30001
FHOD1	-1.20153	2.29983
HIST1H1C	1.20149	2.29978
FAM189B	-1.20142	2.29966
OSR1	-1.20135	2.29955
BC036832	-1.20111	2.29916
POTEKP	-1.20105	2.29907
MOXD1	-1.20098	2.29895
MROH1	-1.20087	2.29878
TAF15	-1.20084	2.29873
MMRN2	-1.20065	2.29844
SFTA1P	-1.20035	2.29796
PGAP1	-1.20014	2.29761
CTSZ	1.20012	2.29758
PRSS35	-1.19986	2.29717
COL8A1	1.1993	2.29628
CBFA2T2	-1.19923	2.29617
ZNF598	-1.19909	2.29595
USP43	1.19901	2.29581
THEM4	-1.19891	2.29566
DBNDD1	-1.19825	2.29462
TTC28-AS1	-1.19824	2.29459
MOV10	1.19796	2.29415
NXPH4	-1.19769	2.29373
SUMF1	-1.19699	2.2926
TPCN1	1.19661	2.29201
IMPDH1	-1.19659	2.29197
GJA1	-1.19649	2.29181
ACADS	-1.19623	2.29141
SCN5A	-1.19567	2.29052
UBE4B	-1.19551	2.29026
ZNF148	-1.1955	2.29025
LOC202025	-1.19542	2.29012
RBM4	-1.19532	2.28995
FAM188B	-1.19518	2.28974
UBE2E3	-1.1946	2.28882
HIF1AN	-1.19416	2.28812
FOXP4	-1.19413	2.28806
PPP2R5B	-1.19397	2.28781
TAX1BP3	-1.19373	2.28743
ERI3	-1.19355	2.28715
LRRC56	-1.1935	2.28708
AASS	-1.19344	2.28698
OSBPL10	-1.19324	2.28666
TMED1	-1.19317	2.28655
FKBP4	-1.19298	2.28624
PRRG4	1.19282	2.28599
CD2BP2	-1.19282	2.28599
PLS1	-1.19259	2.28562
ATP2B4	-1.19242	2.28535
PDZK1IP1	1.19173	2.28426
DIABLO	-1.19169	2.2842
ARHGEF17	-1.1914	2.28375
DHDDS	-1.19139	2.28372
RNASEL	-1.19096	2.28304
AKAP12	-1.19051	2.28233
AP1G2	-1.19025	2.28192
TSPAN9	-1.19016	2.28178
SLC22A23	-1.18995	2.28145
NFIL3	-1.18975	2.28113
RAB11FIP3	-1.18917	2.28021
SLC25A29	-1.18902	2.27998
RASGRP1	1.18898	2.27991
ETV2	-1.18879	2.27962
BC040838	1.18862	2.27935
SRM	-1.18803	2.27842
ABCC1	-1.18799	2.27835
KRTAP1-5	-1.1874	2.27742
DDX49	-1.18688	2.2766
CCNY	-1.18687	2.27658
HNRNPA0	-1.18683	2.27651
RMI2	1.18668	2.27628
RABL2A	-1.18657	2.27611
NALCN	-1.18641	2.27586
UBE2M	-1.18626	2.27562
ATP5I	-1.18549	2.2744
FSD1L	-1.18545	2.27434
LIMK2	-1.18527	2.27407
NCOA5	-1.18494	2.27354
SLC39A1	-1.18471	2.27317
MEG3	-1.18306	2.27058
KIAA0141	-1.18304	2.27055
ALAD	-1.1828	2.27018
HECW2	1.18254	2.26976
HERC2	-1.1819	2.26876
ZNF717	-1.18185	2.26867
ITGA1	1.18163	2.26832
FAM185A	-1.18153	2.26817
C11orf57	-1.18128	2.26778
LOC100506036	-1.18065	2.2668
UCKL1	-1.18008	2.26589
HVCN1	-1.18006	2.26587
AUP1	-1.18002	2.2658
AL523350	-1.17927	2.26462
FAM19A4	1.17922	2.26454
USP40	-1.17911	2.26436
SEC14L2	-1.17906	2.26429
ATP13A1	-1.17905	2.26428
HTATIP2	1.17849	2.2634
KIT	-1.17847	2.26336
STRBP	-1.17844	2.26332
INADL	1.17842	2.26329
MANBAL	-1.17834	2.26316
CDRT1	1.17781	2.26234
RIPK3	1.17743	2.26174
LTB4R	-1.17661	2.26045
C11orf49	-1.17659	2.26041
RALY	-1.17597	2.25944
GSE1	-1.17596	2.25943
SLC25A39	-1.17589	2.25932
VNN1	1.17497	2.25788
TMEM63C	-1.17287	2.2546
KXD1	-1.17247	2.25397
UBE3D	-1.17245	2.25394
HOXC4	-1.17237	2.25382
BAIAP2-AS1	-1.17236	2.25379
RPP30	-1.17224	2.25361
SPEF1	-1.17157	2.25256
IMPDH2	-1.1715	2.25245
SNHG9	-1.17147	2.25241
LYRM4	-1.17084	2.25143
AAMP	-1.1704	2.25074
KIF16B	-1.17014	2.25033
RING1	-1.17011	2.25029
VDR	1.17003	2.25017
ZNF607	-1.16954	2.24939
ROPN1L	-1.16948	2.24931
KIAA2018	-1.16927	2.24897
FMNL3	1.16862	2.24797
NP1207855	-1.16861	2.24794
TCF25	-1.16855	2.24785
LOC729732	-1.16848	2.24775
WASF1	-1.16761	2.2464
ARRDC1	-1.1675	2.24621
PDGFB	1.16721	2.24578
ENST00000479035	-1.16695	2.24536
IQSEC2	1.16685	2.24522
C2orf68	-1.16645	2.24459
RNPS1	-1.16629	2.24433
WWC1	1.16615	2.24413
RNF222	-1.1658	2.24358
ADTRP	1.1657	2.24342
MEX3A	-1.16541	2.24297
OXTR	-1.16533	2.24285
MAP6D1	-1.16515	2.24257
FAM110B	-1.16475	2.24195
SRRT	-1.16475	2.24194
CMTM7	-1.16453	2.2416
NFATC3	-1.16423	2.24114
MOK	-1.16363	2.2402
CA12	-1.16351	2.24002
EPS8L1	1.16349	2.23999
ZNF850	-1.16349	2.23999
MPP7	-1.16341	2.23987
SHROOM1	-1.16332	2.23973
MAP3K4	-1.1633	2.23969
C2CD4C	-1.16327	2.23965
PCNX	-1.16301	2.23924
FBXO39	1.16283	2.23896
HDDC2	-1.16263	2.23864
PMEPA1	-1.16224	2.23805
CORO6	-1.16204	2.23774
GPR155	-1.16187	2.23747
CYHR1	-1.16164	2.23712
LZTR1	-1.16154	2.23696
CDC25B	-1.1611	2.23627
PPIE	-1.16104	2.23619
KCNJ14	-1.16082	2.23585
SACS	-1.16076	2.23575
TMEM201	-1.16011	2.23474
APOA1BP	-1.15969	2.2341
FGFR3	-1.15961	2.23398
TLR1	1.15926	2.23342
AMMECR1	-1.15919	2.23333
FARS2	-1.15885	2.23279
ABCD3	-1.15875	2.23264
FER1L6-AS2	-1.15844	2.23216
PCDH10	-1.15836	2.23204
A_24_P84970	-1.1574	2.23055
C1RL-AS1	1.15732	2.23043
IDS	-1.15716	2.23018
SLC13A3	1.15626	2.22878
BCL7C	-1.15625	2.22877
MKL1	-1.15593	2.22827
KRTAP9-6	-1.15583	2.22812
C1QTNF4	-1.1557	2.22792
ZMYM6NB	1.15552	2.22765
DHRS3	1.15481	2.22656
CYTL1	-1.15471	2.22639
ENST00000569362	1.15458	2.22619
ALDH18A1	-1.15441	2.22593
AMOT	-1.15403	2.22535
ACTR1B	-1.15401	2.22532
CTSC	1.15386	2.22508
CREB3L4	-1.15377	2.22495
TRIM62	-1.15374	2.2249
KIAA1804	-1.15308	2.22388
LRSAM1	-1.1529	2.22361
ADCK5	-1.15217	2.22248
LRRC16A	-1.15176	2.22184
ADI1	-1.1512	2.22098
LOC100133669	1.15076	2.22031
PFKFB2	-1.15024	2.2195
FLOT1	-1.15021	2.21946
CAPZB	-1.14999	2.21913
PLEKHB1	1.14998	2.21912
SRSF2	-1.14997	2.2191
PRDM1	1.14945	2.21829
EPCAM	1.14945	2.21829
HPS1	-1.1492	2.2179
TNRC6C	-1.14913	2.2178
PAIP2B	-1.14897	2.21756
ENO3	-1.14889	2.21743
VCL	-1.14885	2.21738
AK097351	-1.1488	2.21729
LMBR1	-1.14864	2.21704
PORCN	-1.14841	2.21669
SPARC	-1.14838	2.21665
GALNT9	-1.14812	2.21625
SH3GL1	-1.14809	2.21621
TCF15	-1.1471	2.21468
C4BPB	-1.14684	2.21429
KRTAP19-5	-1.14622	2.21333
HIST1H2BL	1.14618	2.21327
ITGA4	-1.14618	2.21326
EZR	-1.14607	2.21311
SLC25A4	-1.14592	2.21287
IFITM3	1.14523	2.21181
DDX41	-1.14516	2.21171
SNAP47	-1.14514	2.21167
MAST2	-1.14508	2.21158
PM20D2	-1.14498	2.21144
TMEM154	1.14488	2.21128
FIS1	-1.1448	2.21115
NBPF3	-1.14467	2.21096
NR1H2	-1.14457	2.21081
CASP9	-1.14443	2.21059
SH3GL1P1	-1.1444	2.21054
LOC100270746	-1.14418	2.21021
ABHD4	-1.14398	2.2099
SCARNA9L	-1.14394	2.20983
RPS26	-1.14383	2.20966
ENST00000607822	-1.14323	2.20875
C20orf201	-1.14322	2.20874
STK11	-1.14305	2.20847
FBXL8	-1.14259	2.20778
TNRC6A	-1.1425	2.20763
DDR2	1.14244	2.20754
EP400	-1.14205	2.20694
YTHDC1	-1.14197	2.20682
MPG	-1.1419	2.20672
FEZ1	-1.1409	2.20519
A_24_P256063	-1.14053	2.20462
ACTN3	-1.1401	2.20397
LRRC2	-1.14008	2.20394
UNC119B	-1.13969	2.20334
SLC36A4	-1.13935	2.20282
CLCF1	-1.13926	2.20268
EXOC3L4	1.13924	2.20265
LOC648570	-1.13916	2.20253
CDH22	-1.13885	2.20205
TUBGCP6	-1.13878	2.20195
ZFP37	-1.13824	2.20112
PGBD4	-1.13802	2.20079
PDXK	-1.13786	2.20054
ADCK1	-1.1375	2.2
COX11	-1.13742	2.19988
SIDT2	-1.13686	2.19901
RAB1B	-1.13684	2.19899
PTPLA	-1.13655	2.19854
P4HTM	-1.13628	2.19814
FAM86C2P	-1.1361	2.19787
FAM138A	-1.13606	2.1978
PRDM2	-1.13577	2.19736
PTPN18	-1.13563	2.19715
DOK4	-1.13522	2.19652
RHPN1-AS1	-1.13506	2.19627
PDK3	-1.13499	2.19617
MAMSTR	-1.13488	2.196
HKR1	-1.13475	2.1958
NTRK3	-1.1347	2.19573
DPH2	-1.1346	2.19557
HOXB6	-1.13392	2.19453
ZNF584	-1.13391	2.19452
IQGAP2	-1.13366	2.19414
NKTR	-1.13348	2.19387
EFHC1	-1.13338	2.19372
SENP3	-1.13318	2.19342
MAFA	-1.13278	2.19281
PDK2	-1.13264	2.19259
VWA8	-1.13263	2.19258
AVPI1	-1.13252	2.19241
PPM1J	-1.13207	2.19173
CP	1.13206	2.19171
ST3GAL4	-1.13154	2.19093
ZNF511	-1.1315	2.19086
LRRC1	-1.13119	2.19039
SMDT1	-1.13022	2.18892
ZNF771	-1.13005	2.18866
PLEKHA6	-1.13003	2.18863
AK091302	-1.12995	2.18851
ACTN2	1.12987	2.18839
PYGO1	-1.12953	2.18787
PLEKHA7	-1.12947	2.18778
HES1	-1.12944	2.18773
LY9	-1.1294	2.18767
THC2750096	-1.12926	2.18747
LIME1	-1.1291	2.18723
GAS6	-1.12901	2.18709
ZNF687	-1.12875	2.1867
EEF1D	-1.12839	2.18615
NR5A2	1.12823	2.18591
C4orf32	1.12821	2.18587
TRGV7	1.1281	2.18571
GTF2H4	-1.12777	2.18521
LYNX1	-1.12637	2.18308
NFX1	-1.12591	2.18239
CHD4	-1.12577	2.18217
SCARNA17	1.1254	2.18162
NUDT11	-1.12523	2.18136
MIEF1	-1.12505	2.1811
NDUFAF2	-1.12482	2.18074
MED16	-1.12479	2.1807
OR2A9P	1.12473	2.1806
ZCCHC5	-1.12459	2.1804
GSTK1	1.12445	2.18018
SDCCAG3	-1.12419	2.17979
ZNF362	-1.12407	2.17961
AGPS	-1.12393	2.1794
ZCCHC14	-1.12384	2.17927
DHCR7	-1.12376	2.17915
KLRAP1	-1.12367	2.17901
TWF2	-1.12365	2.17898
MLLT10	-1.12361	2.17892
AP1M2	-1.12326	2.17839
CYB5D1	-1.12323	2.17834
SRPX2	1.12307	2.1781
DNAJB6	-1.12287	2.17779
CWF19L1	-1.12268	2.17751
CDCA7L	-1.12264	2.17745
FAM195A	-1.12235	2.17702
ZNF821	-1.12139	2.17557
SPTBN2	-1.12097	2.17493
AHNAK2	-1.12056	2.17432
ODF2	-1.12053	2.17427
HPD	-1.12013	2.17366
PRPF8	-1.11975	2.1731
WTAP	1.11948	2.17269
DUSP2	-1.11918	2.17224
NUDT14	-1.11825	2.17083
PTAFR	-1.1181	2.17061
OGFR	1.11771	2.17002
C20orf141	-1.11745	2.16963
MBNL2	-1.11726	2.16934
RILP	1.11645	2.16812
TBC1D22A	-1.11638	2.16802
APPBP2	-1.11622	2.16778
GNAS	-1.11613	2.16765
CLDND2	-1.11566	2.16694
RGMB	1.11483	2.1657
LRRC29	-1.11466	2.16544
THC2626411	-1.11465	2.16542
RAB4B	-1.11368	2.16398
GLYATL1	1.1136	2.16385
FLJ22184	-1.11354	2.16376
PDIA4	-1.11331	2.16342
BEST1	1.11302	2.16298
MTR	-1.11297	2.16291
MLPH	-1.11282	2.16268
PCGF5	1.11252	2.16224
TXN2	-1.11225	2.16182
MGME1	1.11198	2.16142
C5orf15	1.11178	2.16113
MAN1B1-AS1	-1.11141	2.16057
EGOT	1.1111	2.1601
CACNG6	1.1109	2.1598
SLC45A1	-1.11077	2.15961
ARNT	-1.11035	2.15898
CDR2L	-1.11019	2.15875
KCNN4	-1.11017	2.15871
SKIV2L	-1.10945	2.15763
ZSCAN5A	-1.10913	2.15716
KMO	1.10898	2.15693
FGF11	1.10851	2.15622
BG036557	-1.10845	2.15614
LRRC66	1.10844	2.15613
PEF1	-1.10825	2.15585
PRSS53	-1.10812	2.15565
NS3BP	-1.10812	2.15565
MAMLD1	-1.10792	2.15534
SLC47A1	-1.10788	2.15529
CPNE1	-1.10765	2.15494
FAM174B	-1.10752	2.15476
ALKBH4	-1.10741	2.15459
PLCB1	-1.10681	2.15369
THC2652118	-1.10681	2.15368
ENST00000331828	1.10675	2.15359
FAM172A	-1.10635	2.153
AKR7L	-1.10633	2.15297
SPATA2L	-1.10628	2.1529
TAB1	-1.10606	2.15257
RIT2	-1.10603	2.15252
BRMS1	-1.10538	2.15156
HOXA9	-1.10533	2.15148
OGFOD3	-1.10504	2.15106
ERP44	-1.10498	2.15095
SLC27A3	-1.10466	2.15048
FBLL1	-1.1043	2.14995
LMNA	-1.10402	2.14952
LOC92249	-1.10399	2.14948
PISD	-1.1037	2.14905
CPXM1	1.10357	2.14886
FAM71E1	-1.10351	2.14876
SMUG1	-1.10301	2.14802
PTPRM	-1.10298	2.14798
TRRAP	-1.10292	2.14789
KSR1	-1.10265	2.1475
ABCF2	-1.10236	2.14706
DAAM1	-1.10235	2.14704
BTC	1.10228	2.14694
DHRS11	-1.10227	2.14693
SLC2A1	-1.10226	2.1469
CEP95	-1.10196	2.14646
PINLYP	1.10185	2.14629
NP1243929	-1.1018	2.14622
OXA1L	-1.10179	2.14621
QSOX2	-1.10165	2.146
LOC440900	1.10158	2.1459
TEAD3	-1.10158	2.1459
AHSA2	-1.10118	2.14531
PGAP3	-1.10111	2.1452
TRPM4	1.10076	2.14468
ID2	-1.10047	2.14424
TPM3	-1.10045	2.14422
KIAA0355	-1.10042	2.14417
FMNL1	1.10019	2.14383
TRAPPC9	-1.09943	2.1427
IPO13	-1.09906	2.14215
HEATR5A	-1.09897	2.14202
IMPAD1	-1.09883	2.14181
NDOR1	-1.09818	2.14084
ATP7B	-1.09818	2.14084
TTLL11-IT1	1.09807	2.14068
WASF3	-1.09774	2.14019
C7orf13	-1.09707	2.1392
PHACTR1	1.097	2.13909
ATP5D	-1.09652	2.13838
TMEM53	-1.09597	2.13756
DYSF	1.09582	2.13735
HSPG2	-1.09566	2.13711
PSD	-1.09556	2.13695
SCFD2	-1.09499	2.13612
PCDHGB2	-1.09483	2.13587
CELSR3	1.09396	2.13459
DGKD	-1.09368	2.13417
SPPL3	-1.09358	2.13403
CEACAM3	1.09238	2.13226
GBP7	1.09214	2.1319
GPR65	1.09211	2.13186
LOC100506253	1.09175	2.13133
UBAP2	-1.09168	2.13122
TPST1	-1.0916	2.13111
HIC2	-1.09153	2.13099
PRMT1	-1.09148	2.13092
YIF1A	-1.09121	2.13053
RPUSD3	-1.09117	2.13046
CHD3	-1.09069	2.12975
MYLIP	-1.09043	2.12938
KLF12	-1.08999	2.12872
PEG10	-1.08993	2.12863
CDK15	-1.08985	2.12852
SLC22A18	1.08937	2.12781
PCDHGB7	-1.08931	2.12772
EDEM1	-1.08929	2.12769
CCNI	-1.08924	2.12762
ALG1L	-1.08909	2.1274
TMEFF2	-1.08907	2.12737
MAVS	-1.08888	2.12708
GPR133	-1.08878	2.12694
PLEKHG3	-1.08863	2.12673
SNCB	-1.08862	2.1267
SRSF8	-1.08856	2.12662
PMPCA	-1.08829	2.12622
GFPT1	-1.08763	2.12525
LOC283788	-1.08706	2.12441
PITX2	-1.08694	2.12423
IQCK	1.08664	2.12378
NFASC	-1.0866	2.12373
ABCC5	-1.08645	2.1235
SWI5	-1.08614	2.12305
RMND5A	-1.08584	2.12261
ARSG	-1.08573	2.12245
FBXL20	-1.08526	2.12176
NDUFB2-AS1	-1.08448	2.12061
AHNAK	-1.08426	2.12029
ORMDL3	-1.084	2.11991
SLC44A2	-1.08379	2.1196
PMF1-BGLAP	-1.08348	2.11914
TRIM46	-1.08334	2.11894
TRPC6	-1.08283	2.11819
APBB2	-1.0825	2.11771
CLCN5	-1.08216	2.11721
SIGIRR	-1.08188	2.11679
SHMT1	-1.08147	2.1162
MAFG-AS1	-1.08145	2.11616
EMILIN1	1.08118	2.11576
XPO5	-1.08115	2.11573
RHOQ	-1.08085	2.11529
TCFL5	-1.0807	2.11507
KLF16	-1.08069	2.11504
IGLL1	-1.08055	2.11484
MKLN1	-1.08042	2.11465
TRPA1	1.08042	2.11465
H3F3A	-1.0804	2.11462
PXMP4	-1.08037	2.11458
BTRC	-1.08035	2.11455
LPAR3	-1.08025	2.1144
MECP2	-1.07996	2.11398
GJB2	1.07995	2.11396
LOC100129722	-1.07958	2.11342
FAM86A	-1.07923	2.11291
CCDC109B	1.07891	2.11244
OPLAH	1.07888	2.11239
MTHFSD	-1.07826	2.11148
RELA	-1.07822	2.11143
PRB3	-1.07815	2.11133
GPX3	-1.0779	2.11097
HAAO	-1.07756	2.11046
THC2515264	-1.07751	2.1104
SGCD	-1.07748	2.11035
LAGE3	-1.07744	2.11029
CDH11	-1.07733	2.11012
TDRKH	-1.07725	2.11
PPM1M	-1.07719	2.10992
QSOX1	-1.07662	2.10908
BTN2A2	1.07624	2.10854
HOOK2	-1.07606	2.10827
HOXA11-AS	-1.07603	2.10822
GPR37L1	1.07582	2.10792
HP	-1.07575	2.10782
PRCC	-1.0752	2.10701
PDPR	-1.07464	2.1062
FECH	-1.07455	2.10606
SEPN1	-1.07444	2.10591
NCAM1	-1.07429	2.10568
LOC100128851	-1.07375	2.1049
SDC4	-1.07339	2.10438
PCCB	-1.07332	2.10427
B9D1	-1.07325	2.10418
SSBP2	-1.0732	2.10409
YAE1D1	1.07307	2.1039
EDA	-1.07293	2.10369
ELMOD2	-1.07287	2.10362
SERF1A	-1.0726	2.10321
LOC101928755	-1.07253	2.10312
RPA1	-1.07239	2.10292
SFTPA2	-1.07217	2.1026
DMKN	-1.07202	2.10238
COPS8	-1.07177	2.10201
SSNA1	-1.07174	2.10197
LAMB3	1.07162	2.1018
ND6	-1.07126	2.10126
LINC00922	-1.07124	2.10125
GTPBP2	1.07116	2.10113
CARM1	-1.07092	2.10078
MED23	-1.07061	2.10033
ENST00000475369	1.07055	2.10023
ACSS2	-1.07044	2.10007
EIF2D	-1.07021	2.09974
PDLIM3	-1.07018	2.0997
EPHX3	-1.07006	2.09952
TUB	-1.07001	2.09944
ELMO3	-1.06981	2.09916
ENGASE	-1.06943	2.09861
ARF1	-1.06942	2.09859
NELL2	-1.06917	2.09823
RSPO2	-1.06888	2.09781
TRPC4AP	-1.06855	2.09732
CEP250	-1.06831	2.09698
ZNF248	-1.06796	2.09646
AI198876	-1.0677	2.09609
LOC729080	-1.06765	2.09602
REXO1	-1.06685	2.09486
SORL1	-1.06662	2.09453
USP30	-1.06656	2.09443
GPR125	-1.06623	2.09395
LRCH4	-1.06619	2.0939
DUSP22	-1.06603	2.09367
AK022341	-1.06596	2.09356
OPA1	-1.06587	2.09343
CHD7	-1.06572	2.09322
STEAP3	-1.06571	2.09319
C3orf55	1.0655	2.0929
OVGP1	-1.06516	2.09241
NUMBL	-1.06479	2.09186
EIF4EBP2	-1.06469	2.09172
HSD17B7	-1.06458	2.09155
DNAJC21	-1.06445	2.09137
EXOC3L1	1.06366	2.09023
ARFGAP1	-1.06364	2.0902
LOC100130238	-1.06359	2.09012
MBD1	-1.06321	2.08958
C15orf38	-1.06308	2.08939
ANKZF1	-1.06295	2.08919
DICER1-AS1	-1.0627	2.08884
EVA1C	-1.06259	2.08868
CAPNS1	-1.06242	2.08844
ADCY4	1.06231	2.08827
SLC48A1	-1.06169	2.08738
PARD6B	-1.06161	2.08726
LOC100130927	-1.06136	2.0869
LOC100128714	-1.06135	2.08688
DGKA	-1.06133	2.08685
NR4A3	-1.06097	2.08634
GCNT1	-1.06081	2.0861
DPP4	1.06077	2.08605
MVB12A	-1.06075	2.08601
C22orf43	1.06062	2.08582
RORA	1.06049	2.08564
VPS51	-1.0604	2.08551
MICALL1	-1.06031	2.08538
TOMM20	-1.0603	2.08536
EXD3	-1.05923	2.08381
PFKFB3	-1.05859	2.08289
CEP57L1	1.05842	2.08264
LOC286272	-1.05829	2.08246
FAM212B	-1.05817	2.08229
LOC100133182	-1.05795	2.08197
GOLGA2P5	-1.05737	2.08113
C3AR1	1.05724	2.08095
SEMA6C	-1.05653	2.07992
CPQ	1.05599	2.07914
QTRT1	-1.05581	2.07889
THC2613185	1.0558	2.07887
PMS2	-1.05571	2.07874
DMD	1.05537	2.07826
C6orf99	-1.05527	2.07811
GIT2	-1.05498	2.07768
LINC00341	-1.05453	2.07705
LOC100128107	-1.05435	2.07678
MCHR1	-1.05432	2.07674
KDM5B	-1.05409	2.07641
SRSF1	-1.05357	2.07566
AGPAT9	-1.05337	2.07538
MROH6	-1.05323	2.07517
KMT2D	-1.05322	2.07516
RBM12	-1.05301	2.07485
N4BP2L2-IT2	-1.05287	2.07466
SLC7A11	-1.05189	2.07324
ABI2	-1.05178	2.07308
LOC389906	-1.05177	2.07307
PCGF2	-1.05154	2.07274
AQP8	-1.05137	2.0725
CD302	-1.05129	2.07239
ZFC3H1	-1.05122	2.07228
IDH3B	-1.05118	2.07222
KLHDC4	-1.05107	2.07207
PVR	-1.0506	2.0714
TULP4	-1.05057	2.07134
CDIP1	-1.05055	2.07132
ESYT2	-1.05039	2.07109
RAB14	-1.05023	2.07086
SLC22A15	1.05021	2.07084
PMF1	-1.05019	2.07081
PGM1	-1.04985	2.07031
GPC2	-1.04984	2.0703
DHDH	-1.04979	2.07022
ALKBH5	-1.04965	2.07002
PPIA	-1.04948	2.06978
ZRANB1	-1.04935	2.0696
ZNF250	-1.04927	2.06948
XRN1	1.04906	2.06918
THAP11	-1.04903	2.06914
LYPD6	1.04885	2.06888
RPS23	-1.04872	2.0687
STOM	1.04849	2.06837
DYRK1B	-1.04845	2.06831
MCTS1	-1.04844	2.06829
STX12	1.04839	2.06821
ZNF473	-1.04825	2.06801
CD99	-1.04815	2.06787
LMF1	-1.04803	2.06771
LUC7L	-1.048	2.06766
TM6SF2	-1.04776	2.06731
RAPH1	-1.0477	2.06723
ATP10D	-1.04756	2.06703
BC039426	-1.04754	2.06701
COG4	-1.04752	2.06697
PRKCI	-1.04751	2.06696
ZNF506	-1.04738	2.06678
WIPF1	-1.04731	2.06667
JDP2	1.04675	2.06587
PIAS2	-1.04666	2.06574
UBTF	-1.04659	2.06564
NP100974	-1.04647	2.06547
LTF	-1.0461	2.06494
ARHGDIG	-1.04587	2.06461
CBX7	-1.04585	2.06458
CERS3	-1.04567	2.06432
KRTAP10-12	-1.04557	2.06418
TMEM150A	-1.04539	2.06393
AK092494	-1.04504	2.06343
CNOT6L	-1.04479	2.06306
LINC01004	-1.04471	2.06295
GAL	-1.04468	2.0629
CDH4	-1.0446	2.06279
BF515046	-1.04459	2.06278
FILIP1L	1.04431	2.06238
FBXO31	-1.04423	2.06226
HYI	-1.04388	2.06177
RABL3	-1.04382	2.06168
FCRL1	-1.04363	2.0614
AKAP13	-1.04339	2.06107
LDLRAD2	-1.04324	2.06085
RHOF	-1.04324	2.06085
TDG	-1.0429	2.06036
ENST00000477036	1.04286	2.06031
TCN2	1.04283	2.06027
ENST00000594933	-1.04269	2.06007
ANKDD1A	-1.04264	2.06
MON2	-1.04213	2.05927
OTOP2	-1.04195	2.05901
KMT2E-AS1	-1.04185	2.05887
RAB4A	-1.04156	2.05845
KRT18	-1.04152	2.0584
MRGBP	-1.04112	2.05783
LSM14B	-1.04087	2.05747
EIF3G	-1.04083	2.05742
DIEXF	-1.04061	2.0571
EVI5L	-1.0405	2.05695
PCNT	-1.04027	2.05661
TTC39B	1.03983	2.05599
GALT	-1.0394	2.05537
AUTS2	-1.03933	2.05527
EIF2B4	-1.03928	2.05521
NOTCH1	-1.03883	2.05456
KCNIP3	-1.03876	2.05446
NARFL	-1.0381	2.05353
MAGI2	-1.03718	2.05221
UNC93B1	1.03716	2.05218
XPO6	-1.03711	2.05212
DEF8	-1.0369	2.05181
FUS	-1.03688	2.05179
LURAP1	-1.0367	2.05152
ZC3H10	-1.0363	2.05095
IQCE	-1.03592	2.05042
MOB2	-1.03475	2.04876
SEH1L	-1.03475	2.04875
TCEAL6	-1.03465	2.04862
LZTS3	-1.0343	2.04812
KCTD16	-1.03388	2.04752
IL17REL	-1.0335	2.04699
CRNDE	-1.03346	2.04693
RTDR1	-1.03303	2.04632
ENST00000579386	-1.03289	2.04613
STRC	-1.03273	2.04589
N4BP1	1.0327	2.04585
EXOSC7	-1.03245	2.0455
[truncated: 3,547 more rows]
