# Supplementary material for: Umbilical cord as a long-term source of activatable mesenchymal stromal cells for immunomodulation
Source: Stem Cell Res Ther. 2019 Sep 23;10:285. doi: 10.1186/s13287-019-1376-9 (PMC6755709; doi:10.1186/s13287-019-1376-9)
Supplement: Supplementary file 4 — Table S3. Contains a list of upstream regulators from Ingenuity Pathway Analysis (IPA) of the significantly deregulated genes from Additional file 3: Table S2. (XLSX 23 kb) [file 13287_2019_1376_MOESM4_ESM.xlsx]

## Sheet: Additional Table 3
	Activated vs. Naïve
Upstream Regulators	Status	BC_z-score	B-H_ p-value	Expression in dataset
IFNG	Activated	12.032	3.49e-102
TNF	Activated	9.956	5.75e-76
Interferon alpha	Activated	8.842	4.49e-84
STAT1	Activated	8.153	4.69e-76	3.353
IFNA2	Activated	8.355	3.04e-65
IL1B	Activated	8.411	1.05e-63	1.884
IFNL1	Activated	7.431	8.13e-68
IRF7	Activated	8.216	9.32e-60	2.567
IRF1	Activated	6.563	1.09e-57	4.546
NKX2-3	Inhibited	-6.602	1.08e-55
MAPK1	Inhibited	-7.094	1.03e-49
Ifnar	Activated	6.36	6.89e-54
IL1RN	Inhibited	-6.702	4.96e-50
NFkB (complex)	Activated	7.539	9.41e-37
IFNB1	Activated	6.39	1.2e-40
IFN Beta	Activated	6.129	2.95e-42
PRL	Activated	5.21	6.74e-45
IRF3	Activated	6.286	2.32e-36
Ifn	Activated	5.576	2.48e-39
TLR3	Activated	5.225	7.57e-42	4.16
TRIM24	Inhibited	-6.265	1.88e-34	0.478
TLR4	Activated	6.453	1.55e-31
RELA	Activated	5.692	3.51e-32
IL27	Activated	5.578	4.49e-32
TLR9	Activated	5.506	2.52e-29
OSM	Activated	5.742	4.63e-28
CD40LG	Activated	4.77	3.85e-32
IFNAR1	Activated	4.247	7.34e-36
TICAM1	Activated	5.596	4.01e-27
IFNA1/IFNA13	Activated	4.668	5.8e-30
TLR7	Activated	5.919	4.22e-23
EIF2AK2	Activated	4.696	3.99e-27
IL6	Activated	3.958	1.92e-30	2.937
IL1A	Activated	4.945	2.52e-24	1.358
Ifn gamma	Activated	4.943	1.66e-23
MYD88	Activated	5.176	3.59e-22	0.854
SPI1	Activated	5.338	2.46e-21
TGM2	Activated	5.465	7.63e-21
SIRT1	Inhibited	-5.341	2.05e-20
IRF5	Activated	5.064	2.53e-21
IL10RA	Inhibited	-5.298	6.58e-20
IFN alpha/beta	Activated	4.867	1.67e-21
APP	Activated	4.947	5.44e-21
DDX58	Activated	3.914	4.11e-26	2.699
IFNAR2	Activated	3.207	4.94e-31	0.842
MAVS	Activated	4.807	2.23e-20
SMARCA4	Activated	4.282	1.77e-21
CSF2	Activated	4.448	1.27e-20
P38 MAPK	Activated	4.318	6.25e-21
SAMSN1	Activated	4.811	8.18e-19
PTGER4	Inhibited	-4.017	2.63e-22
SASH1	Activated	4.6	1.44e-19
Tnf (family)	Activated	4.186	2.07e-21
IKBKB	Activated	3.741	2.2e-23
CHUK	Activated	4.528	2.05e-19
IL2	Activated	4.046	2.84e-21
IL1	Activated	4.102	5.49e-21
ACKR2	Inhibited	-4.146	1.62e-20
STAT2	Activated	3.51	1.25e-23	2.372
SOCS1	Inhibited	-4.602	4.89e-18	2.049
CD40	Activated	4.335	1.16e-18	2.805
TBK1	Activated	4.118	7.89e-19
DOCK8	Activated	4.379	1.7e-17
IKBKG	Activated	3.848	1.07e-19
ESR1	Inhibited	-4.135	6.14e-18
USP18	Inhibited	-3.812	8.25e-19	3.549
CNOT7	Inhibited	-2.425	3.64e-28
NFKBIA	Activated	2.776	1.1e-23	2.048
TNFSF11	Activated	3.893	4.73e-17
TAB1	Inhibited	-3.487	8.25e-19
IFN type 1	Activated	3.757	2.07e-17
IL15	Activated	3.621	3.89e-17	2.367
IL21	Activated	3.66	7.05e-17
JAK1	Activated	3.627	6.12e-17
TRADD	Activated	3.845	1.3e-15	0.95
F2	Activated	3.428	3.3e-17
CD3	Activated	4.332	9.82e-14
TNFSF10	Activated	3.264	1.21e-17	5.28
IL12 (complex)	Activated	3.482	2.8e-16
IFNA4	Activated	3.085	4.5e-18
PAF1	Activated	4.123	1.31e-13
IL18	Activated	3.872	2.04e-14
JAK	Activated	2.688	3.07e-20
IL17A	Activated	4.135	4.28e-13
EBI3	Activated	3.772	3.8e-14	3.95
PRDM1	Inhibited	-3.538	8.39e-15	1.149
cytokine	Activated	3.852	1.39e-13
TLR2	Activated	3.604	6e-14	3.521
NFATC2	Activated	3.469	1.88e-14
Tlr	Activated	4.112	4.5e-12
NFKB1	Activated	2.899	8.62e-17	1.258
RPSA	Inhibited	-2.865	1.58e-16
C5	Activated	3.767	2.63e-12
GAPDH	Inhibited	-3.01	3.78e-15
MAP3K14	Activated	3.452	4.11e-13	-0.649
IL4	Activated	2.051	2.19e-21
IFNK	Activated	3.162	4.16e-14
ECSIT	Activated	3.061	2.15e-14
mir-21	Inhibited	-2.908	9.46e-15
IFNL4	Activated	2.999	4.41e-14
IFNE	Activated	2.557	2.58e-16
BTK	Inhibited	-2.6	7.25e-16
GFI1	Inhibited	-3.248	2.27e-12
FADD	Activated	2.743	5.58e-14
NOD2	Activated	3.795	2.67e-10
PARP9	Activated	2.729	6.19e-14	3.198
ATF4	Activated	3.853	5.02e-10
SUMO3	Inhibited	-3.217	7.41e-12
IRF4	Inhibited	-2.507	5.53e-15
NLRC5	Activated	2.534	7.86e-15	2.129
TMEM173	Activated	3.544	1.03e-10
PRKCA	Activated	2.96	1.26e-12	-1.032
Immunoglobulin	Activated	2.207	1.15e-16
IFNA10	Activated	2.94	1.28e-12
IFNA5	Activated	2.94	1.28e-12
IFNA7	Activated	2.94	1.28e-12
IFNA14	Activated	2.94	1.28e-12
IFNA6	Activated	2.94	1.28e-12
IFNA21	Activated	2.934	1.28e-12
IFNA8	Activated	2.948	3.71e-12
IFNA16	Activated	2.94	3.71e-12
SAFB	Inhibited	-3.357	1.35e-10
SP1	Activated	2.24	4.6e-15
HMGB1	Activated	3.65	1.74e-09
CGAS	Activated	2.777	3.71e-12
TNFSF14	Activated	2.784	5.87e-12
TP53	Activated	2.142	3.07e-15
SOCS3	Inhibited	-3.24	4.83e-10
PARP1	Activated	2.81	1.93e-11
CEBPB	Activated	2.529	3.39e-12	1.215
Fcer1	Activated	3.263	1.83e-09
IL7	Activated	2.569	1.31e-11	2.572
IKBKE	Activated	2.145	1.21e-13	1.422
MSC	Activated	3.606	3.16e-08	2.685
JAK1/2	Activated	3.742	6.73e-08
KRAS	Inhibited	-2.144	3.52e-13
CCL2	Activated	2.341	5.35e-12	3.266
Alpha catenin	Inhibited	-2.565	5.57e-11
DNASE2	Inhibited	-2.784	4.27e-10
TNFRSF1A	Activated	3.267	1.38e-08
JUN	Activated	3.094	8.16e-09
CD28	Activated	3.565	1.05e-07
NEUROG1	Inhibited	-3.207	2.05e-08
IFI16	Activated	3.221	2.26e-08
CCL11	Activated	2.935	4.22e-09
FOXO1	Activated	2.782	1.83e-09
SNCA	Activated	3.22	4.48e-08
SUMO2	Inhibited	-2.887	6.76e-09
CD14	Activated	2.739	3.3e-09
FBXO42	Activated	2.619	1.4e-09
PIK3R1	Activated	2.797	5.19e-09
Irgm1	Inhibited	-2.891	1.21e-08
IFNGR1	Activated	2.92	1.61e-08	0.683
BCL3	Inhibited	-2.78	6.76e-09
JAK2	Activated	2.489	8.2e-10
STAT4	Activated	3.904	1.7e-06	1.366
IL32	Activated	2.99	3.16e-08	5.435
CSF1	Activated	2.49	1.35e-09	2.549
HIF1A	Activated	2.127	4.58e-11
ADRB	Inhibited	-3.015	5.2e-08
F2RL1	Activated	2.243	1.86e-10	-1.504
TNFSF12	Activated	3.794	1.83e-06
IL12 (family)	Activated	3.435	4.84e-07
IFIH1	Activated	2.209	1.81e-10	4.662
IFNW1	Activated	2.449	1.64e-09
Nr1h	Inhibited	-2.801	3.38e-08
PDGF BB	Activated	2.18	3e-10
IL12A	Activated	2.101	1.35e-10
JAG2	Inhibited	-2.407	2.62e-09
RNASE2	Activated	3.076	2.23e-07
MAP2K3	Activated	3.24	4.9e-07	0.678
MEOX2	Inhibited	-2.364	2.62e-09
BCL6	Inhibited	-3.249	6.02e-07
AGT	Activated	2.454	5.95e-09
C3	Activated	3.367	1.46e-06	4.161
TLR5	Activated	2.923	2.94e-07
ARHGAP21	Activated	2.714	1.02e-07
Lymphotoxin	Activated	2.804	1.88e-07
RNASE1	Activated	2.8	1.88e-07
ORMDL3	Activated	2.596	5.96e-08
DEPTOR	Inhibited	-2.449	3.34e-08
FN1	Activated	3.857	1.98e-05
TRAF6	Activated	3.226	2.59e-06
REL	Activated	2.799	3.65e-07
NfkB-RelA	Activated	2.345	2.38e-08
PRKCD	Activated	2.266	1.88e-08
IL5	Activated	3.499	1.08e-05
UCP1	Activated	3.019	2.13e-06
Pro-inflammatory Cytokine	Activated	2.961	2.03e-06
IL3	Activated	2.626	3.91e-07
mir-15	Activated	2.834	1.46e-06
PLK2	Activated	2.333	8.31e-08
TNK1	Activated	2.646	6.02e-07
PLK4	Activated	2.333	1.21e-07
LAMA5	Activated	2.586	6.02e-07
IL37	Inhibited	-2.585	6.02e-07
miR-199a-5p (and other miRNAs w/seed CCAGUGU)	Inhibited	-2.514	4.13e-07
FOXO3	Activated	2.303	1.1e-07
Ccl2	Activated	2.341	5.35e-12	3.266
TRAF2	Activated	2.847	2.7e-06
IL12B	Activated	2.442	3.36e-07
RIPK2	Activated	2.826	2.79e-06	1.344
SAA	Activated	2.737	2.39e-06
TSC22D3	Inhibited	-2.128	7.39e-08	1.398
LY6E	Inhibited	-2.63	2.2e-06	1.818
IL17F	Activated	2.154	1.25e-07
BRCA1	Activated	2.843	6.08e-06
TP53COR1	Activated	2.621	2.2e-06
PRKD1	Activated	2.623	2.46e-06
TLR1	Activated	2.6	2.2e-06	1.146
CBX5	Inhibited	-2.214	2.96e-07
PLAU	Activated	2.205	2.9e-07
PROC	Inhibited	-2.144	2.17e-07
TNFRSF1B	Activated	2.724	5.76e-06	1.902
IFNA17	Activated	2	1.16e-07
ISG15	Inhibited	-2.222	7.66e-07	2.414
GNE	Inhibited	-2.219	7.66e-07
NfkB1-RelA	Activated	2.271	1.24e-06
CRKL	Activated	2.433	4.9e-06
VIP	Inhibited	-2.038	5.03e-07
PTGER1	Activated	2.228	1.78e-06
CCR5	Activated	2.495	7.39e-06
HSPD1	Activated	2.586	1.18e-05
RIPK1	Activated	2.206	2.33e-06
CXCL2	Activated	2.423	7.62e-06
MAP2K1	Activated	2.241	3.14e-06
C5AR1	Activated	2.271	4.34e-06
NR1H2	Inhibited	-2.442	1.13e-05
CXCL3	Activated	2.005	9.57e-07	2.861
IL-17f dimer	Activated	2.433	1.14e-05
FZD9	Activated	2.425	1.14e-05
Fibrinogen	Activated	2.173	3.21e-06
mir-155	Inhibited	-2.124	2.62e-06
ATG16L1	Inhibited	-2.2	4.35e-06
KRT17	Activated	2.121	5.43e-06
GPX1	Inhibited	-2.748	9.87e-05
TLR8	Activated	2.744	9.87e-05
CORT	Inhibited	-2.613	6.76e-05
HDL	Inhibited	-2.761	0.000116
CYBB	Activated	2.137	9.01e-06
Cdk	Activated	2.626	8.34e-05
GNAI3	Activated	2.449	4.48e-05
CXCL8	Activated	2.163	1.33e-05
TYROBP	Activated	2.718	0.000144
ANGPT2	Activated	2.246	2.28e-05	1.02
BAX	Activated	2.376	5.31e-05
LILRB4	Inhibited	-2.176	2.52e-05
miR-146a-5p (and other miRNAs w/seed GAGAACU)	Inhibited	-2.303	4.91e-05
IRAK1	Activated	2.12	2.23e-05
AREG	Inhibited	-2.17	3.14e-05
CDKN2A	Activated	2.051	1.84e-05	0.612
IFNL3	Activated	2.219	4.48e-05
Focal adhesion kinase	Activated	2.197	4.33e-05
CLDN7	Inhibited	-2.227	5.56e-05
BTNL2	Activated	2.111	3.34e-05
ZBP1	Activated	2.219	6.02e-05
CYR61	Activated	2.36	0.00012
DDIT3	Activated	2.393	0.000144	0.819
CD3 group	Activated	2.607	0.000322
PTPRJ	Activated	2.121	5.31e-05
PF4	Activated	2.386	0.000165
NR1H3	Inhibited	-2.356	0.000155
CIP2A	Inhibited	-2.377	0.000187
THBS4	Activated	2.449	0.000256
POU5F1	Activated	2.841	0.000804
VIPR1	Activated	2.207	0.000124
UBE2I	Inhibited	-2.449	0.000313
PPP2R5C	Inhibited	-2.236	0.000171
TRAF3IP2	Activated	2.383	0.000298	0.902
POU2AF1	Activated	2.605	0.000602
BAK1	Activated	2.425	0.000381
TET2	Activated	2.333	0.000296
SPP1	Activated	2.588	0.00101
TRIM21	Inhibited	-2.2	0.000305	1.786
APOA1	Inhibited	-2.108	0.000245
BID	Activated	2.219	0.000395
CYLD	Activated	2.007	0.000214	0.579
LGALS8	Activated	2	0.00021
RARRES3	Activated	2.395	0.000905	6.167
LYL1	Inhibited	-2	0.000231
KEAP1	Activated	2.219	0.000549
SIGIRR	Inhibited	-2.187	0.000505
GADD45A	Inhibited	-2.216	0.000636	0.585
TLR6	Activated	2.197	0.000636
ADCYAP1	Inhibited	-2.293	0.000886
IL33	Activated	2.024	0.000386
SCD	Inhibited	-2.611	0.00288
PLG	Activated	2.101	0.000717
CDC73	Activated	2.236	0.00118
LCN2	Activated	2.538	0.00299
GHRL	Inhibited	-2.257	0.00158
CD38	Activated	2.018	0.000925	3.764
VCP	Activated	2	0.000903
TCF4	Activated	2.035	0.00102	0.727
POR	Inhibited	-2.804	0.0072
NOX4	Activated	2.164	0.0017
TNFSF15	Activated	2.2	0.00237	1.287
GPS2	Inhibited	-2.449	0.00476
CARM1	Activated	2	0.00163
HCAR2	Inhibited	-2	0.00198
HDC	Inhibited	-2	0.00198
CR1L	Inhibited	-2.213	0.00371
IRS1	Inhibited	-2.05	0.0027
JUNB	Activated	2.051	0.00288
FGF7	Activated	2.57	0.00952
CHRNA7	Inhibited	-2.191	0.00485
CBX7	Inhibited	-2	0.00307
FFAR3	Activated	2.121	0.00562
miR-155-5p (miRNAs w/seed UAAUGCU)	Inhibited	-2.694	0.0188
MAX	Inhibited	-2.236	0.00855
S100A4	Activated	2.19	0.00785
mir-1	Inhibited	-2.178	0.01
CD2	Activated	2.216	0.012
TNFRSF4	Inhibited	-2	0.00856
CTSS	Activated	2	0.0113	3.702
CD5	Activated	2.236	0.0301
Hbb-b2	Activated	2	0.042
ZNF106	Inhibited	-2	0.0604
