# Supplementary material for: Umbilical cord as a long-term source of activatable mesenchymal stromal cells for immunomodulation
Source: Stem Cell Res Ther. 2019 Sep 23;10:285. doi: 10.1186/s13287-019-1376-9 (PMC6755709; doi:10.1186/s13287-019-1376-9)
Supplement: Supplementary file 5 — Table S4. Contains a list of only significantly deregulated genes regarding MHC molecules from the IPA analysis. (XLSX 8 kb) [file 13287_2019_1376_MOESM5_ESM.xlsx]

## Sheet: Additional Table 4
Gene Symbol	Fold Change (Activated vs. Naïve MSC)
B2M	1.501
CD74	5.808
HLA-A	3.494
HLA-B	5.696
HLA-C	3.507
HLA-DMA	2.882
HLA-DOB	1.934
HLA-DRA	4.644
HLA-DRB4	3.141
HLA-DRB5	4.2
HLA-E	2.588
HLA-F	6.544
HLA-G	3.474
MR1	1.343
NLRC5	2.129
PSMB8	2.971
PSMB9	4.96
TAP1	4.143
TAP2	2.304
TAPBP	2.396
