# Supplementary material for: Umbilical cord as a long-term source of activatable mesenchymal stromal cells for immunomodulation
Source: Stem Cell Res Ther. 2019 Sep 23;10:285. doi: 10.1186/s13287-019-1376-9 (PMC6755709; doi:10.1186/s13287-019-1376-9)
Supplement: Supplementary file 6 — Table S5. Contains a list of canonical pathways from an IPA analysis of the significantly deregulated genes from Additional file 3: Table S2. (XLSX 32 kb) [file 13287_2019_1376_MOESM6_ESM.xlsx]

## Sheet: Additional Table 5
	Activated vs. Naïve
Canonical Pathways	Status	z-score	Ratio	B-H_ p-value
Antigen Presentation Pathway	-	NaN	0.526	1e-17
Dendritic Cell Maturation	Increased	5.303	0.179	3.16228e-14
Interferon Signaling	Increased	3.357	0.444	7.94328e-13
Neuroinflammation Signaling Pathway	Increased	4.644	0.128	1.25893e-11
Communication between Innate and Adaptive Immune Cells	-	NaN	0.229	2.51189e-11
Role of Macrophages, Fibroblasts and Endothelial Cells in Rheumatoid Arthritis	-	NaN	0.124	2.51189e-11
Hepatic Fibrosis / Hepatic Stellate Cell Activation	-	NaN	0.156	1.34896e-10
Th1 and Th2 Activation Pathway	-	NaN	0.15	6.91831e-10
Th1 Pathway	-	1.528	0.175	6.91831e-10
Acute Phase Response Signaling	Increased	2.183	0.148	4.46684e-09
T Cell Exhaustion Signaling Pathway	Increased	2.496	0.143	8.70964e-09
Type I Diabetes Mellitus Signaling	-	1.897	0.18	1.44544e-08
Crosstalk between Dendritic Cells and Natural Killer Cells	-	NaN	0.202	1.44544e-08
Altered T Cell and B Cell Signaling in Rheumatoid Arthritis	-	NaN	0.2	1.62181e-08
Activation of IRF by Cytosolic Pattern Recognition Receptors	-	1.291	0.238	3.23594e-08
Graft-versus-Host Disease Signaling	-	NaN	0.271	7.07946e-08
Role of Pattern Recognition Receptors in Recognition of Bacteria and Viruses	Increased	3	0.151	1.09648e-07
NF-ÎºB Signaling	-	0.816	0.128	2.34423e-07
Complement System	-	1.265	0.297	3.46737e-07
Toll-like Receptor Signaling	-	1.897	0.197	3.80189e-07
OX40 Signaling Pathway	-	0	0.178	5.88844e-07
Atherosclerosis Signaling	-	NaN	0.148	6.16595e-07
T Helper Cell Differentiation	-	NaN	0.192	1.44544e-06
Granulocyte Adhesion and Diapedesis	-	NaN	0.122	1.7378e-06
Osteoarthritis Pathway	Increased	2.132	0.114	1.7378e-06
TREM1 Signaling	Increased	3.742	0.187	1.77828e-06
Th2 Pathway	-	1.508	0.132	1.77828e-06
iNOS Signaling	Increased	2.53	0.244	2.18776e-06
CD40 Signaling	-	0.277	0.173	4.16869e-06
TNFR2 Signaling	-	1.414	0.3	4.16869e-06
Death Receptor Signaling	-	1.807	0.161	4.16869e-06
Autoimmune Thyroid Disease Signaling	-	NaN	0.224	4.89779e-06
Role of RIG1-like Receptors in Antiviral Innate Immunity	Increased	2.121	0.227	1.44544e-05
IL-17A Signaling in Fibroblasts	-	NaN	0.257	1.58489e-05
B Cell Development	-	NaN	0.25	1.99526e-05
LXR/RXR Activation	-	-0.5	0.132	2.23872e-05
Role of Osteoblasts, Osteoclasts and Chondrocytes in Rheumatoid Arthritis	-	NaN	0.0979	3.0903e-05
Allograft Rejection Signaling	-	NaN	0.151	4.36516e-05
Agranulocyte Adhesion and Diapedesis	-	NaN	0.104	5.12861e-05
MIF Regulation of Innate Immunity	-	1	0.214	6.91831e-05
JAK/Stat Signaling	-	1.941	0.143	7.58578e-05
Glucocorticoid Receptor Signaling	-	NaN	0.0807	0.0001
MIF-mediated Glucocorticoid Regulation	-	1.414	0.235	0.0001
Role of IL-17A in Arthritis	-	NaN	0.157	0.000141254
PPAR Signaling	Decreased	-2.496	0.129	0.000218776
IL-12 Signaling and Production in Macrophages	-	NaN	0.108	0.000239883
Retinoic acid Mediated Apoptosis Signaling	-	1.897	0.161	0.00025704
IL-6 Signaling	-	1.807	0.11	0.000323594
Role of JAK1 and JAK3 in Î³c Cytokine Signaling	-	NaN	0.141	0.000363078
Role of PKR in Interferon Induction and Antiviral Response	-	NaN	0.195	0.000371535
IL-17 Signaling	-	NaN	0.129	0.000389045
Role of MAPK Signaling in the Pathogenesis of Influenza	-	NaN	0.139	0.000389045
iCOS-iCOSL Signaling in T Helper Cells	Increased	2.887	0.112	0.000446684
Role of NFAT in Regulation of the Immune Response	Increased	3	0.0933	0.00047863
IL-10 Signaling	-	NaN	0.145	0.00057544
STAT3 Pathway	-	-0.302	0.106	0.000758578
Angiopoietin Signaling	-	-1	0.128	0.000776247
CD28 Signaling in T Helper Cells	-	0.816	0.104	0.000870964
Pathogenesis of Multiple Sclerosis	-	NaN	0.444	0.000891251
Prolactin Signaling	-	0.333	0.121	0.00123027
IL-1 Signaling	-	1.667	0.121	0.00123027
TGF-Î² Signaling	-	-1.414	0.118	0.00144544
Differential Regulation of Cytokine Production in Macrophages and T Helper Cells by IL-17A and IL-17F	-	NaN	0.278	0.00144544
Hepatic Cholestasis	-	NaN	0.0938	0.00154882
IL-15 Production	-	NaN	0.214	0.00154882
NF-ÎºB Activation by Viruses	-	1.508	0.116	0.00162181
IL-17A Signaling in Airway Cells	-	1.265	0.125	0.00162181
Colorectal Cancer Metastasis Signaling	-	1.606	0.0784	0.00165959
IL-4 Signaling	-	NaN	0.115	0.0017378
B Cell Activating Factor Signaling	Increased	2	0.171	0.00194984
PKCÎ¸ Signaling in T Lymphocytes	Increased	2.673	0.0898	0.00218776
Role of Tissue Factor in Cancer	-	NaN	0.0985	0.00218776
IL-15 Signaling	-	NaN	0.119	0.00223872
G-Protein Coupled Receptor Signaling	-	NaN	0.0742	0.00229087
Role of Hypercytokinemia/hyperchemokinemia in the Pathogenesis of Influenza	-	NaN	0.163	0.00245471
Virus Entry via Endocytic Pathways	-	NaN	0.102	0.00251189
Hematopoiesis from Multipotent Stem Cells	-	NaN	0.333	0.00251189
GP6 Signaling Pathway	Increased	2.496	0.0963	0.00251189
RAR Activation	-	NaN	0.0842	0.00263027
4-1BB Signaling in T Lymphocytes	Increased	2	0.188	0.00269153
Neuroprotective Role of THOP1 in Alzheimer's Disease	-	-0.447	0.1	0.00281838
Erythropoietin Signaling	-	NaN	0.114	0.00295121
FAT10 Cancer Signaling Pathway	-	1.89	0.152	0.00338844
HMGB1 Signaling	-	1.941	0.0922	0.00346737
Production of Nitric Oxide and Reactive Oxygen Species in Macrophages	Increased	2.5	0.0816	0.00346737
Retinoate Biosynthesis I	-	-0.816	0.176	0.00354813
Differential Regulation of Cytokine Production in Intestinal Epithelial Cells by IL-17A and IL-17F	-	NaN	0.217	0.00363078
Induction of Apoptosis by HIV1	-	0.707	0.131	0.00371535
Endothelin-1 Signaling	-	1	0.0804	0.00389045
FXR/RXR Activation	-	NaN	0.0952	0.00389045
TWEAK Signaling	-	-0.816	0.171	0.00389045
Antioxidant Action of Vitamin C	Decreased	-2.333	0.101	0.00389045
IL-7 Signaling Pathway	-	1.265	0.108	0.00398107
LPS-stimulated MAPK Signaling	-	0	0.105	0.00457088
PEDF Signaling	-	0	0.105	0.00457088
Cdc42 Signaling	-	NaN	0.0838	0.0047863
TNFR1 Signaling	-	0.816	0.14	0.0047863
IL-17A Signaling in Gastric Cells	-	NaN	0.2	0.0047863
UVA-Induced MAPK Signaling	-	0.447	0.0973	0.0047863
Apoptosis Signaling	-	0.632	0.104	0.0047863
Phagosome Maturation	-	NaN	0.0878	0.0047863
Mouse Embryonic Stem Cell Pluripotency	-	-1.508	0.0965	0.00512861
Adrenomedullin signaling pathway	-	0.775	0.0773	0.00512861
Tec Kinase Signaling	-	1.732	0.0819	0.0057544
April Mediated Signaling	-	0	0.154	0.00616595
p38 MAPK Signaling	-	1.508	0.0932	0.00645654
Type II Diabetes Mellitus Signaling	-	1.265	0.0839	0.00660693
Lymphotoxin Î² Receptor Signaling	-	1.134	0.116	0.00691831
Systemic Lupus Erythematosus Signaling	-	NaN	0.072	0.0074131
Small Cell Lung Cancer Signaling	-	0.816	0.103	0.00794328
Caveolar-mediated Endocytosis Signaling	-	NaN	0.113	0.00794328
LPS/IL-1 Mediated Inhibition of RXR Function	-	1.342	0.0717	0.01
Human Embryonic Stem Cell Pluripotency	-	NaN	0.0828	0.0104713
IL-8 Signaling	-	1.604	0.0735	0.0104713
PPARÎ±/RXRÎ± Activation	-	-1.265	0.0753	0.0114815
Role of IL-17F in Allergic Inflammatory Airway Diseases	Increased	2.236	0.133	0.011749
Renin-Angiotensin Signaling	-	0.707	0.0846	0.0125893
Inflammasome pathway	-	1	0.2	0.0128825
VDR/RXR Activation	-	0.816	0.103	0.0134896
IL-9 Signaling	-	1.633	0.128	0.0141254
VEGF Family Ligand-Receptor Interactions	-	0	0.0938	0.0141254
PI3K Signaling in B Lymphocytes	Increased	2.714	0.0815	0.0162181
Acute Myeloid Leukemia Signaling	-	0.333	0.0909	0.0169824
Molecular Mechanisms of Cancer	-	NaN	0.0584	0.017378
Regulation of the Epithelial-Mesenchymal Transition Pathway	-	NaN	0.0711	0.0177828
Primary Immunodeficiency Signaling	-	NaN	0.12	0.018197
Calcium-induced T Lymphocyte Apoptosis	-	1.89	0.106	0.0186209
Acetate Conversion to Acetyl-CoA	-	NaN	0.5	0.0204174
Pancreatic Adenocarcinoma Signaling	-	1.667	0.082	0.0213796
Eicosanoid Signaling	-	1	0.103	0.0213796
RANK Signaling in Osteoclasts	-	0.378	0.0865	0.0218776
Relaxin Signaling	-	-0.333	0.0736	0.0223872
GÎ±12/13 Signaling	-	1.667	0.0769	0.0223872
Role of JAK1, JAK2 and TYK2 in Interferon Signaling	-	NaN	0.167	0.0223872
CD27 Signaling in Lymphocytes	-	0	0.113	0.0229087
Protein Ubiquitination Pathway	-	NaN	0.0627	0.0239883
Î³-glutamyl Cycle	-	NaN	0.231	0.0239883
Role of Cytokines in Mediating Communication between Immune Cells	-	NaN	0.111	0.0245471
HIF1Î± Signaling	-	NaN	0.0794	0.0245471
Role of JAK family kinases in IL-6-type Cytokine Signaling	-	NaN	0.16	0.0245471
Ethanol Degradation IV	-	0	0.16	0.0245471
Apelin Endothelial Signaling Pathway	-	0.632	0.0787	0.025704
Thrombopoietin Signaling	-	0.378	0.0972	0.0263027
IL-2 Signaling	-	0.378	0.0972	0.0263027
Renal Cell Carcinoma Signaling	-	-0.447	0.0889	0.0263027
Th17 Activation Pathway	Increased	2.828	0.0879	0.0275423
Leukocyte Extravasation Signaling	-	0.905	0.0657	0.0288403
Factors Promoting Cardiogenesis in Vertebrates	-	NaN	0.087	0.0288403
FLT3 Signaling in Hematopoietic Progenitor Cells	Increased	2.121	0.087	0.0288403
Role of NANOG in Mammalian Embryonic Stem Cell Pluripotency	-	0.447	0.0769	0.0288403
Nur77 Signaling in T Lymphocytes	-	NaN	0.102	0.0338844
Adipogenesis pathway	-	NaN	0.0746	0.0338844
PDGF Signaling	-	0.707	0.0816	0.040738
Ceramide Signaling	-	0.707	0.0792	0.0467735
BMP signaling pathway	-	0.378	0.0854	0.0467735
SPINK1 General Cancer Pathway	-	1.89	0.0854	0.0467735
Cytotoxic T Lymphocyte-mediated Apoptosis of Target Cells	-	NaN	0.125	0.0524807
Hematopoiesis from Pluripotent Stem Cells	-	NaN	0.102	0.057544
Growth Hormone Signaling	-	-0.378	0.0814	0.0588844
Regulation of IL-2 Expression in Activated and Anergic T Lymphocytes	-	NaN	0.0814	0.0588844
Estrogen-Dependent Breast Cancer Signaling	-	0.816	0.0805	0.0616595
Ethanol Degradation II	-	0	0.118	0.0630957
Airway Pathology in Chronic Obstructive Pulmonary Disease	-	NaN	0.25	0.0660693
The Visual Cycle	-	NaN	0.15	0.0660693
Superoxide Radicals Degradation	-	NaN	0.25	0.0660693
Tryptophan Degradation to 2-amino-3-carboxymuconate Semialdehyde	-	NaN	0.25	0.0660693
Salvage Pathways of Pyrimidine Deoxyribonucleotides	-	NaN	0.25	0.0660693
Macropinocytosis Signaling	-	0	0.0787	0.0660693
IL-3 Signaling	-	0.378	0.0778	0.0691831
Oxidative Ethanol Degradation III	-	NaN	0.143	0.074131
Thio-molybdenum Cofactor Biosynthesis	-	NaN	1	0.0812831
Sorbitol Degradation I	-	NaN	1	0.0812831
L-cysteine Degradation II	-	NaN	1	0.0812831
Asparagine Biosynthesis I	-	NaN	1	0.0812831
Polyamine Regulation in Colon Cancer	-	NaN	0.136	0.0812831
Bladder Cancer Signaling	-	NaN	0.0745	0.0812831
Endocannabinoid Cancer Inhibition Pathway	-	0.632	0.0633	0.0812831
Xenobiotic Metabolism Signaling	-	NaN	0.0535	0.0851138
Inhibition of Matrix Metalloproteases	-	-1	0.103	0.0870964
T Cell Receptor Signaling	-	NaN	0.0684	0.0870964
Sumoylation Pathway	-	NaN	0.0729	0.0870964
GÎ±q Signaling	-	0.707	0.0617	0.0912011
Oncostatin M Signaling	Increased	2	0.1	0.0933254
Synaptic Long Term Depression	-	1.265	0.0591	0.0954993
Aryl Hydrocarbon Receptor Signaling	-	0.816	0.0634	0.0977237
Dermatan Sulfate Biosynthesis	-	-0.447	0.0847	0.0977237
HGF Signaling	-	-0.378	0.0661	0.1
Role of PI3K/AKT Signaling in the Pathogenesis of Influenza	-	0	0.075	0.103039
GÎ±i Signaling	-	0	0.0656	0.103039
SPINK1 Pancreatic Cancer Pathway	-	1.342	0.0833	0.103039
CTLA4 Signaling in Cytotoxic T Lymphocytes	-	NaN	0.0693	0.103992
Retinol Biosynthesis	-	-1	0.0952	0.104954
Serotonin Receptor Signaling	-	NaN	0.093	0.111944
B Cell Receptor Signaling	-	1.265	0.0567	0.115878
Sphingosine-1-phosphate Signaling	-	-0.707	0.0635	0.11695
Phospholipases	-	1.342	0.0794	0.118032
Fc Epsilon RI Signaling	-	0	0.063	0.11995
Neurotrophin/TRK Signaling	-	-0.447	0.0714	0.12106
Axonal Guidance Signaling	-	NaN	0.0462	0.123027
ILK Signaling	-	-0.333	0.0558	0.123027
ErbB Signaling	-	-0.378	0.066	0.123027
Non-Small Cell Lung Cancer Signaling	-	0.447	0.0706	0.12388
Cholecystokinin/Gastrin-mediated Signaling	-	-0.378	0.0654	0.125893
PI3K/AKT Signaling	Increased	2.121	0.062	0.125893
Dermatan Sulfate Biosynthesis (Late Stages)	-	0	0.087	0.130017
Antiproliferative Role of Somatostatin Receptor 2	-	1	0.069	0.133045
Cysteine Biosynthesis/Homocysteine Degradation	-	NaN	0.5	0.133045
Glutamine Degradation I	-	NaN	0.5	0.133045
Role of IL-17A in Psoriasis	-	NaN	0.154	0.133968
Phagosome Formation	-	NaN	0.0606	0.134896
Amyotrophic Lateral Sclerosis Signaling	-	0.816	0.0619	0.151008
p53 Signaling	-	1.342	0.0619	0.151008
Chronic Myeloid Leukemia Signaling	-	NaN	0.0619	0.151008
Chondroitin Sulfate Biosynthesis (Late Stages)	-	0	0.0816	0.151008
EGF Signaling	-	-0.447	0.0714	0.154882
Iron homeostasis signaling pathway	-	NaN	0.0584	0.155955
FGF Signaling	-	-0.816	0.0652	0.157036
CNTF Signaling	-	0.447	0.0704	0.159956
Neuregulin Signaling	-	0.816	0.0645	0.162181
NAD biosynthesis II (from tryptophan)	-	NaN	0.133	0.164059
Superpathway of Citrulline Metabolism	-	NaN	0.133	0.164059
MSP-RON Signaling Pathway	-	NaN	0.0676	0.179061
Serotonin Degradation	-	-1.342	0.0676	0.179061
1,25-dihydroxyvitamin D3 Biosynthesis	-	NaN	0.333	0.181134
Tetrahydrobiopterin Biosynthesis I	-	NaN	0.333	0.181134
Tetrahydrobiopterin Biosynthesis II	-	NaN	0.333	0.181134
L-serine Degradation	-	NaN	0.333	0.181134
Role of JAK2 in Hormone-like Cytokine Signaling	-	NaN	0.0882	0.184927
Heparan Sulfate Biosynthesis (Late Stages)	-	0.447	0.0658	0.190108
GNRH Signaling	-	-0.707	0.0529	0.191867
Cancer Drug Resistance By Drug Efflux	-	NaN	0.0727	0.193197
ErbB2-ErbB3 Signaling	-	1.342	0.0649	0.194089
Mitochondrial L-carnitine Shuttle Pathway	-	NaN	0.118	0.194089
PTEN Signaling	-	-0.378	0.0569	0.194089
Chemokine Signaling	-	0.447	0.0649	0.194089
CXCR4 Signaling	-	-0.378	0.0523	0.198153
Chondroitin Sulfate Biosynthesis	-	0	0.0702	0.207014
Prostate Cancer Signaling	-	NaN	0.0583	0.212814
Ovarian Cancer Signaling	-	1.633	0.053	0.212814
Dopamine Degradation	-	NaN	0.0811	0.212814
Noradrenaline and Adrenaline Degradation	-	NaN	0.0811	0.212814
cAMP-mediated signaling	-	-0.302	0.0485	0.21677
GM-CSF Signaling	-	1.342	0.0617	0.218776
Melatonin Degradation II	-	NaN	0.25	0.219786
fMLP Signaling in Neutrophils	-	-0.378	0.0543	0.2208
Melanocyte Development and Pigmentation Signaling	-	0.447	0.0571	0.2208
Methylglyoxal Degradation III	-	NaN	0.105	0.2208
Notch Signaling	-	NaN	0.0789	0.2208
ERK/MAPK Signaling	-	0.333	0.0488	0.228034
Heparan Sulfate Biosynthesis	-	0.447	0.0602	0.229087
Cardiomyocyte Differentiation via BMP Receptors	-	NaN	0.1	0.236048
GDNF Family Ligand-Receptor Interactions	-	0.447	0.0595	0.236048
nNOS Signaling in Skeletal Muscle Cells	-	NaN	0.0732	0.251768
FcÎ³RIIB Signaling in B Lymphocytes	-	1	0.0575	0.25704
Protein Citrullination	-	NaN	0.2	0.25704
Serine Biosynthesis	-	NaN	0.2	0.25704
Citrulline-Nitric Oxide Cycle	-	NaN	0.2	0.25704
Fatty Acid Î±-oxidation	-	NaN	0.0909	0.266073
Apelin Cardiac Fibroblast Signaling Pathway	-	NaN	0.0909	0.266073
PXR/RXR Activation	-	NaN	0.0615	0.267301
IGF-1 Signaling	-	-0.447	0.0531	0.267917
P2Y Purigenic Receptor Signaling Pathway	-	0.378	0.05	0.279254
Pyrimidine Deoxyribonucleotides De Novo Biosynthesis I	-	NaN	0.087	0.279254
Stearate Biosynthesis I (Animals)	-	NaN	0.0682	0.279254
Putrescine Degradation III	-	NaN	0.087	0.279254
Tight Junction Signaling	-	NaN	0.0476	0.28774
Arginine Biosynthesis IV	-	NaN	0.167	0.28774
Urea Cycle	-	NaN	0.167	0.28774
Chondroitin and Dermatan Biosynthesis	-	NaN	0.167	0.28774
UVB-Induced MAPK Signaling	-	-1	0.0588	0.28774
Opioid Signaling Pathway	-	0.905	0.0447	0.28774
IL-22 Signaling	-	NaN	0.0833	0.291072
Corticotropin Releasing Hormone Signaling	-	-1.342	0.049	0.291072
Thyroid Cancer Signaling	-	NaN	0.0652	0.295801
Reelin Signaling in Neurons	-	NaN	0.0532	0.299226
Tryptophan Degradation X (Mammalian, via Tryptamine)	-	NaN	0.08	0.304089
Tryptophan Degradation III (Eukaryotic)	-	NaN	0.08	0.304089
Huntington's Disease Signaling	-	-0.632	0.0437	0.306902
Basal Cell Carcinoma Signaling	-	NaN	0.0556	0.316957
Glioma Signaling	-	0.816	0.0492	0.316957
eNOS Signaling	-	1.134	0.046	0.316957
Superpathway of Serine and Glycine Biosynthesis I	-	NaN	0.143	0.316957
Apelin Liver Signaling Pathway	-	NaN	0.0769	0.316957
NRF2-mediated Oxidative Stress Response	-	0	0.0446	0.321366
UVC-Induced MAPK Signaling	-	NaN	0.0612	0.322849
Hypoxia Signaling in the Cardiovascular System	-	NaN	0.0541	0.331894
Agrin Interactions at Neuromuscular Junction	-	NaN	0.0533	0.341193
Inositol Pyrophosphates Biosynthesis	-	NaN	0.125	0.349945
Dopamine Receptor Signaling	-	NaN	0.0519	0.359749
Glioma Invasiveness Signaling	-	1	0.0513	0.368978
Docosahexaenoic Acid (DHA) Signaling	-	NaN	0.0556	0.381066
Prostanoid Biosynthesis	-	NaN	0.111	0.381066
Citrulline Biosynthesis	-	NaN	0.111	0.381066
ErbB4 Signaling	-	0	0.05	0.386367
Unfolded protein response	-	NaN	0.0536	0.401791
Glutathione-mediated Detoxification	-	NaN	0.0625	0.409261
Calcium Transport I	-	NaN	0.1	0.410204
Glycine Betaine Degradation	-	NaN	0.1	0.410204
CCR3 Signaling in Eosinophils	-	0	0.0438	0.414
VEGF Signaling	-	1.342	0.045	0.421697
Apelin Pancreas Signaling Pathway	-	NaN	0.0508	0.431519
p70S6K Signaling	-	0	0.0429	0.433511
Inhibition of Angiogenesis by TSP1	-	NaN	0.0588	0.433511
Role of NFAT in Cardiac Hypertrophy	-	0.333	0.0398	0.445656
PCP pathway	-	NaN	0.0492	0.450817
autophagy	-	NaN	0.0492	0.450817
Leptin Signaling in Obesity	-	NaN	0.0455	0.451856
Acyl-CoA Hydrolysis	-	NaN	0.0833	0.460257
Wnt/Ca+ pathway	-	NaN	0.0484	0.460257
Melanoma Signaling	-	NaN	0.0476	0.469894
G Beta Gamma Signaling	-	0.447	0.042	0.477529
Fatty Acid Activation	-	NaN	0.0769	0.477529
Leukotriene Biosynthesis	-	NaN	0.0769	0.477529
Cholesterol Biosynthesis I	-	NaN	0.0769	0.477529
Glycogen Degradation II	-	NaN	0.0769	0.477529
Bile Acid Biosynthesis, Neutral Pathway	-	NaN	0.0769	0.477529
Cholesterol Biosynthesis II (via 24,25-dihydrolanosterol)	-	NaN	0.0769	0.477529
Cholesterol Biosynthesis III (via Desmosterol)	-	NaN	0.0769	0.477529
Paxillin Signaling	-	NaN	0.0413	0.484172
Gap Junction Signaling	-	NaN	0.0385	0.490908
CCR5 Signaling in Macrophages	-	NaN	0.0426	0.49204
Clathrin-mediated Endocytosis Signaling	-	NaN	0.0383	0.493174
Germ Cell-Sertoli Cell Junction Signaling	-	NaN	0.0389	0.493174
Phenylalanine Degradation IV (Mammalian, via Side Chain)	-	NaN	0.0714	0.49545
GABA Receptor Signaling	-	NaN	0.0421	0.49545
Thrombin Signaling	-	0.378	0.0379	0.502343
HER-2 Signaling in Breast Cancer	-	NaN	0.0417	0.503501
NGF Signaling	-	1.342	0.04	0.504661
Cardiac Hypertrophy Signaling	-	0.707	0.0372	0.508159
Glycogen Degradation III	-	NaN	0.0667	0.515229
Phospholipase C Signaling	-	1.414	0.0369	0.516416
Superpathway of Melatonin Degradation	-	NaN	0.0429	0.519996
Sperm Motility	-	0.447	0.0391	0.522396
Endocannabinoid Developing Neuron Pathway	-	-0.447	0.0391	0.522396
Thyroid Hormone Metabolism II (via Conjugation and/or Degradation)	-	NaN	0.0465	0.530884
Vitamin-C Transport	-	NaN	0.0625	0.530884
Natural Killer Cell Signaling	-	NaN	0.0385	0.533335
Endometrial Cancer Signaling	-	NaN	0.0417	0.533335
GPCR-Mediated Integration of Enteroendocrine Signaling Exemplified by an L Cell	-	NaN	0.0411	0.54325
Î³-linolenate Biosynthesis II (Animals)	-	NaN	0.0588	0.549541
Role of p14/p19ARF in Tumor Suppression	-	NaN	0.0444	0.549541
CDK5 Signaling	-	NaN	0.0381	0.564937
nNOS Signaling in Neurons	-	NaN	0.0426	0.57544
Myc Mediated Apoptosis Signaling	-	NaN	0.039	0.57544
FAK Signaling	-	NaN	0.0374	0.57544
GÎ±s Signaling	-	0	0.0374	0.57544
GADD45 Signaling	-	NaN	0.0526	0.583445
Histamine Degradation	-	NaN	0.0526	0.583445
14-3-3-mediated Signaling	-	-0.447	0.036	0.587489
PAK Signaling	-	1	0.0367	0.587489
GPCR-Mediated Nutrient Sensing in Enteroendocrine Cells	-	1	0.0357	0.61235
Nitric Oxide Signaling in the Cardiovascular System	-	0	0.0348	0.635331
Neuropathic Pain Signaling In Dorsal Horn Neurons	-	-1	0.0342	0.648634
Triacylglycerol Degradation	-	NaN	0.037	0.648634
Role of Lipids/Lipid Rafts in the Pathogenesis of Influenza	-	NaN	0.0435	0.651628
Tumoricidal Function of Hepatic Natural Killer Cells	-	NaN	0.0417	0.665273
Glutathione Redox Reactions I	-	NaN	0.0417	0.665273
Cysteine Biosynthesis III (mammalia)	-	NaN	0.0417	0.665273
Hereditary Breast Cancer Signaling	-	NaN	0.0329	0.665273
Î±-Adrenergic Signaling	-	NaN	0.0326	0.691831
FcÎ³ Receptor-mediated Phagocytosis in Macrophages and Monocytes	-	NaN	0.0326	0.691831
Lipid Antigen Presentation by CD1	-	NaN	0.0385	0.691831
Antiproliferative Role of TOB in T Cell Signaling	-	NaN	0.0385	0.691831
Superpathway of Cholesterol Biosynthesis	-	NaN	0.0357	0.721107
Synaptic Long Term Potentiation	-	NaN	0.0238	1
Actin Cytoskeleton Signaling	-	NaN	0.0216	1
Mitochondrial Dysfunction	-	NaN	0.0117	1
TR/RXR Activation	-	NaN	0.02	1
Role of BRCA1 in DNA Damage Response	-	NaN	0.0125	1
Mechanisms of Viral Exit from Host Cells	-	NaN	0.0244	1
Melatonin Signaling	-	NaN	0.0278	1
Cellular Effects of Sildenafil (Viagra)	-	NaN	0.0153	1
ATM Signaling	-	NaN	0.0206	1
Androgen Signaling	-	NaN	0.0294	1
Aldosterone Signaling in Epithelial Cells	-	NaN	0.0172	1
CREB Signaling in Neurons	-	0.447	0.032	1
ERK5 Signaling	-	NaN	0.029	1
mTOR Signaling	-	0	0.0288	1
G Protein Signaling Mediated by Tubby	-	NaN	0.0323	1
EIF2 Signaling	-	-1.134	0.0306	1
AMPK Signaling	-	-0.447	0.032	1
Rac Signaling	-	1	0.0323	1
RhoA Signaling	-	NaN	0.00813	1
Protein Kinase A Signaling	-	0	0.0301	1
Regulation of eIF4 and p70S6K Signaling	-	NaN	0.0182	1
Breast Cancer Regulation by Stathmin1	-	NaN	0.0236	1
Glioblastoma Multiforme Signaling	-	0.447	0.0294	1
Role of Wnt/GSK-3Î² Signaling in the Pathogenesis of Influenza	-	NaN	0.013	1
Intrinsic Prothrombin Activation Pathway	-	NaN	0.0238	1
Actin Nucleation by ARP-WASP Complex	-	NaN	0.0161	1
Dopamine-DARPP32 Feedback in cAMP Signaling	-	NaN	0.0245	1
Signaling by Rho Family GTPases	-	-1.134	0.0317	1
RhoGDI Signaling	Increased	2	0.0286	1
Sertoli Cell-Sertoli Cell Junction Signaling	-	NaN	0.0273	1
Telomerase Signaling	-	NaN	0.0252	1
Ephrin A Signaling	-	NaN	0.0323	1
Ephrin B Signaling	-	NaN	0.0139	1
Netrin Signaling	-	NaN	0.0308	1
Nicotine Degradation III	-	NaN	0.0179	1
Pyrimidine Ribonucleotides De Novo Biosynthesis	-	NaN	0.0217	1
tRNA Splicing	-	NaN	0.0238	1
D-myo-inositol-5-phosphate Metabolism	-	NaN	0.0123	1
Melatonin Degradation I	-	NaN	0.0308	1
Pyridoxal 5'-phosphate Salvage Pathway	-	NaN	0.0154	1
Estrogen Biosynthesis	-	NaN	0.0244	1
tRNA Charging	-	NaN	0.0256	1
D-myo-inositol (1,4,5,6)-Tetrakisphosphate Biosynthesis	-	NaN	0.0139	1
Nicotine Degradation II	-	NaN	0.0154	1
Superpathway of Inositol Phosphate Compounds	-	0	0.0253	1
D-myo-inositol (3,4,5,6)-tetrakisphosphate Biosynthesis	-	NaN	0.0139	1
3-phosphoinositide Degradation	-	NaN	0.0127	1
3-phosphoinositide Biosynthesis	-	-0.447	0.0248	1
Triacylglycerol Biosynthesis	-	NaN	0.0213	1
Salvage Pathways of Pyrimidine Ribonucleotides	-	NaN	0.0309	1
Pyrimidine Ribonucleotides Interconversion	-	NaN	0.0227	1
Fatty Acid Î²-oxidation I	-	NaN	0.0312	1
Superpathway of Methionine Degradation	-	NaN	0.027	1
Epithelial Adherens Junction Signaling	-	NaN	0.0268	1
Regulation of Cellular Mechanics by Calpain Protease	-	NaN	0.0317	1
Remodeling of Epithelial Adherens Junctions	-	NaN	0.0145	1
HIPPO signaling	-	NaN	0.0235	1
Estrogen Receptor Signaling	-	NaN	0.0149	1
SAPK/JNK Signaling	-	NaN	0.0268	1
Cardiac Î²-adrenergic Signaling	-	NaN	0.0143	1
Amyloid Processing	-	NaN	0.0196	1
Wnt/Î²-catenin Signaling	-	NaN	0.0233	1
Insulin Receptor Signaling	-	NaN	0.0204	1
Phototransduction Pathway	-	NaN	0.0189	1
Integrin Signaling	-	1.134	0.0317	1
Glutamate Receptor Signaling	-	NaN	0.0175	1
Gustation Pathway	-	NaN	0.0195	1
Sirtuin Signaling Pathway	-	1.633	0.0274	1
Apelin Adipocyte Signaling Pathway	-	NaN	0.025	1
Apelin Cardiomyocyte Signaling Pathway	-	NaN	0.0261	1
Calcium Signaling	-	NaN	0.0194	1
Ephrin Receptor Signaling	-	NaN	0.0226	1
