# Supplementary material for: Umbilical cord as a long-term source of activatable mesenchymal stromal cells for immunomodulation
Source: Stem Cell Res Ther. 2019 Sep 23;10:285. doi: 10.1186/s13287-019-1376-9 (PMC6755709; doi:10.1186/s13287-019-1376-9)
Supplement: Supplementary file 7 — Table S6. Contains a list of diseases and functions from an IPA analysis regarding significantly deregulated genes from Additional file 3: Table S2. (IPA). (XLSX 15 kb) [file 13287_2019_1376_MOESM7_ESM.xlsx]

## Sheet: Additional Table 6
	Activated vs. Naïve
Diseases and Functions	Status	BC_z-score	B-H_ p-value
Immune response of cells	Increased	5.406	1.4e-20
Activation of leukocytes	Increased	5.221	1e-28
Activation of blood cells	Increased	4.868	2.22e-28
Activation of mononuclear leukocytes	Increased	4.731	1.27e-20
Activation of lymphocytes	Increased	4.558	5.15e-20
Activation of lymphatic system cells	Increased	4.386	2.04e-21
Maturation of blood cells	Increased	4.359	1.44e-14
Activation of phagocytes	Increased	4.274	8.45e-17
Immune response of leukocytes	Increased	4.196	7.68e-16
Recruitment of phagocytes	Increased	4.162	6.08e-15
Maturation of leukocytes	Increased	4.131	6.21e-16
Differentiation of phagocytes	Increased	4.071	5.46e-16
Maturation of cells	Increased	4.051	1.76e-12
Activation of myeloid cells	Increased	4.036	2.29e-15
Recruitment of leukocytes	Increased	3.965	1.33e-23
Cellular homeostasis	Increased	3.961	2.64e-24
Leukopoiesis	Increased	3.94	1.67e-25
Activation of T lymphocytes	Increased	3.938	1.73e-17
Activation of antigen presenting cells	Increased	3.871	3.96e-18
Hematopoiesis of phagocytes	Increased	3.83	2.14e-16
Stimulation of leukocytes	Increased	3.758	1.08e-17
Differentiation of myeloid leukocytes	Increased	3.758	1.83e-13
Recruitment of cells	Increased	3.737	1.02e-23
Differentiation of antigen presenting cells	Increased	3.716	2.44e-13
Stimulation of cells	Increased	3.703	1.02e-20
Activation of cells	Increased	3.61	9.76e-29
Innate immune response	Increased	3.584	6.6e-21
Hematopoiesis of mononuclear leukocytes	Increased	3.582	8.34e-26
Recruitment of neutrophils	Increased	3.575	3.82e-10
Recruitment of myeloid cells	Increased	3.546	1.96e-17
Stimulation of blood cells	Increased	3.542	4.95e-18
Antigen presentation	Increased	3.537	2.14e-11
Response of mononuclear leukocytes	Increased	3.533	2.32e-16
Priming of leukocytes	Increased	3.514	5.55e-12
Inflammation of joint	Increased	3.498	3.59e-31
Inflammatory response	Increased	3.482	9.99e-26
Synthesis of nitric oxide	Increased	3.474	2.41e-10
Maturation of antigen presenting cells	Increased	3.452	3.06e-14
Migration of mononuclear leukocytes	Increased	3.434	1e-20
Migration of lymphatic system cells	Increased	3.413	1.5e-20
Cell viability of blood cells	Increased	3.381	8.35e-12
Antimicrobial response	Increased	3.378	9.6e-27
Response of antigen presenting cells	Increased	3.309	3.88e-13
Interaction of mononuclear leukocytes	Increased	3.285	3.69e-11
Development of phagocytes	Increased	3.28	1.34e-18
Adhesion of blood cells	Increased	3.258	1.69e-15
Cell death of immune cells	Increased	3.246	1.02e-26
Cell death of blood cells	Increased	3.246	3.51e-25
Recruitment of mononuclear leukocytes	Increased	3.234	1.57e-12
Antiviral response	Increased	3.228	4.41e-31
Necrosis	Increased	3.228	7.18e-27
Differentiation of T lymphocytes	Increased	3.218	1.97e-17
Stimulation of mononuclear leukocytes	Increased	3.188	3.18e-14
Immune response of antigen presenting cells	Increased	3.186	4.27e-12
Dendropoiesis	Increased	3.18	2.14e-12
Cell viability of leukocytes	Increased	3.168	5.4e-13
Migration of phagocytes	Increased	3.154	1.22e-16
Recruitment of antigen presenting cells	Increased	3.148	1.11e-12
Quantity of leukocytes	Increased	3.138	2.63e-29
Quantity of blood cells	Increased	3.126	6.48e-29
Maturation of phagocytes	Increased	3.126	1.36e-14
Cytotoxicity	Increased	3.106	1.18e-10
Binding of blood cells	Increased	3.102	2.41e-15
Maturation of dendritic cells	Increased	3.097	5.63e-13
Lymphocyte migration	Increased	3.084	4.54e-21
Stimulation of lymphatic system cells	Increased	3.084	1.29e-13
Adhesion of immune cells	Increased	3.082	5.29e-14
Priming of mononuclear leukocytes	Increased	3.078	2.22e-11
T cell homeostasis	Increased	3.067	1.86e-24
Interaction of leukocytes	Increased	3.065	1.38e-14
Quantity of lymphoid cells	Increased	3.062	8.08e-26
Binding of mononuclear leukocytes	Increased	3.05	9.68e-11
Lymphopoiesis	Increased	3.041	4.18e-23
Lymphocyte homeostasis	Increased	3.039	9.65e-25
Quantity of lymphocytes	Increased	3.024	9.01e-25
Recruitment of macrophages	Increased	3.002	7.57e-11
Recruitment of granulocytes	Increased	3	7.63e-13
Cytotoxicity of cells	Increased	2.993	4.53e-11
Binding of leukocytes	Increased	2.978	3.22e-14
Quantity of antigen presenting cells	Increased	2.971	6.88e-18
Deterioration of connective tissue	Increased	2.97	1.4e-10
Quantity of lymphatic system cells	Increased	2.968	1.84e-26
Differentiation of helper T lymphocytes	Increased	2.968	7.34e-14
Response of phagocytes	Increased	2.961	1.15e-11
T cell development	Increased	2.951	1.69e-24
Cytotoxicity of lymphatic system cells	Increased	2.943	2.81e-10
Cell movement of neutrophils	Increased	2.934	1.85e-20
Stimulation of lymphocytes	Increased	2.925	1.29e-13
Priming of T lymphocytes	Increased	2.925	2.77e-11
Response of lymphocytes	Increased	2.918	4.29e-16
Induction of leukocytes	Increased	2.915	9.69e-11
Cell-mediated response	Increased	2.906	1.76e-14
Delayed hypersensitive reaction	Increased	2.898	1.77e-14
Hypersensitive reaction	Increased	2.891	1.47e-18
Quantity of mononuclear leukocytes	Increased	2.888	9.96e-27
Cell movement of lymphatic system cells	Increased	2.882	1.48e-23
Cytotoxicity of leukocytes	Increased	2.879	2.7e-11
Recruitment of lymphocytes	Increased	2.871	2.54e-12
Immune response of phagocytes	Increased	2.844	2.92e-10
Rheumatic Disease	Increased	2.8	1.82e-45
Induction of cells	Increased	2.774	1.41e-10
Quantity of cells	Increased	2.726	5.01e-21
Inflammatory demyelinating disease	Increased	2.72	3.79e-17
Multiple Sclerosis	Increased	2.72	4.96e-16
Cell movement of granulocytes	Increased	2.71	2.39e-22
Function of leukocytes	Increased	2.696	3.17e-38
Function of blood cells	Increased	2.696	1.26e-37
Cell movement of mononuclear leukocytes	Increased	2.684	8.37e-23
Invasion of cells	Increased	2.683	6.69e-15
Chemotaxis of phagocytes	Increased	2.672	4.76e-11
Development of antigen presenting cells	Increased	2.671	4.49e-14
T cell response	Increased	2.641	6.47e-14
Stimulation of T lymphocytes	Increased	2.64	1.64e-10
Cell movement of lymphocytes	Increased	2.63	5.51e-23
Cell movement of T lymphocytes	Increased	2.626	3.95e-15
Synthesis of reactive oxygen species	Increased	2.62	4.33e-11
Cell movement of phagocytes	Increased	2.604	3.61e-25
Mobilization of Ca2+	Increased	2.602	1.74e-10
Response of lymphatic system cells	Increased	2.594	1.08e-18
Quantity of Ca2+	Increased	2.584	2.52e-12
T cell migration	Increased	2.566	8.47e-16
Growth of lymphoid organ	Increased	2.555	3.27e-12
Growth of lymphoid tissue	Increased	2.512	6.22e-15
Neuromuscular disease	Increased	2.507	1.81e-16
Development of connective tissue cells	Increased	2.464	8.86e-13
Cell viability	Increased	2.462	2.69e-20
Leukocyte migration	Increased	2.454	3.93e-31
Quantity of T lymphocytes	Increased	2.446	2.13e-26
Function of antigen presenting cells	Increased	2.433	3.23e-26
Cell movement of blood cells	Increased	2.424	8.51e-32
Protein kinase cascade	Increased	2.404	1.49e-16
Function of phagocytes	Increased	2.395	3.81e-26
Quantity of CD8+ T lymphocyte	Increased	2.356	4.03e-10
Cytolysis	Increased	2.325	2.28e-11
Transactivation of RNA	Increased	2.3	4.25e-10
Quantity of metal ion	Increased	2.291	8.84e-14
Quantity of macrophages	Increased	2.252	6.05e-14
Antibody response	Increased	2.238	8.54e-13
Cell movement of myeloid cells	Increased	2.212	1.81e-22
Chemotaxis	Increased	2.212	6.57e-20
I-kappaB kinase/NF-kappaB cascade	Increased	2.202	1.15e-15
Vascularization	Increased	2.195	2.48e-15
Quantity of metal	Increased	2.194	2.49e-14
Chemotaxis of leukocytes	Increased	2.187	5.88e-16
Quantity of dendritic cells	Increased	2.176	2.91e-14
Proliferation of immune cells	Increased	2.17	4.02e-29
Proliferation of mononuclear leukocytes	Increased	2.165	1.61e-28
Proliferation of leukemia cell lines	Increased	2.164	2.26e-12
Chronic arthropathy	Increased	2.157	2.68e-26
Homing of cells	Increased	2.139	3.46e-21
Migration of cells	Increased	2.078	9.33e-24
Proliferation of hematopoietic progenitor cells	Increased	2.061	3.3e-13
Cell movement of leukocytes	Increased	2.056	2.19e-32
Progressive motor neuropathy	Increased	2.028	6.82e-15
Progressive neurological disorder	Increased	2.028	2.11e-12
Cell survival	Increased	2.008	2.1e-20
Function of myeloid cells	Increased	2.007	3.99e-19
Gastrointestinal tumor	Decreased	-2.089	8.66e-13
Replication of Murine herpesvirus 4	Decreased	-2.109	7.96e-12
Morbidity or mortality	Decreased	-2.509	1.3e-19
Parasitic Infection	Decreased	-2.564	1.62e-10
Organismal death	Decreased	-2.826	3.03e-18
Replication of vesicular stomatitis virus	Decreased	-2.884	1.05e-13
Replication of Herpesviridae	Decreased	-3.198	6.31e-15
Replication of RNA virus	Decreased	-3.258	1.62e-17
Viral Infection	Decreased	-3.765	5.86e-22
Replication of virus	Decreased	-4.014	8.42e-22
Replication of viral replicon	Decreased	-4.188	4.38e-13
Infection of mammalia	Decreased	-5.003	5.52e-27
