# Supplementary material for: Umbilical cord as a long-term source of activatable mesenchymal stromal cells for immunomodulation
Source: Stem Cell Res Ther. 2019 Sep 23;10:285. doi: 10.1186/s13287-019-1376-9 (PMC6755709; doi:10.1186/s13287-019-1376-9)
Supplement: Supplementary file 8 — Annotation and raw data from the secretome analysis. Contains the annotation of individual wells. Date: sample collection date. Medium: “I” = IFN-γ, “T” = TNF-α, 1 = 1 ng/mL, 5 = 5 ng/mL, 25 = 25 ng/mL. Count.B: Cells counted before seeding in Neubauer chamber. Squares.B: Number of squares counted before seeding. Volume.B: Solution volume of the cells for counting before seeding. Days: Conditioning time of the medium. Count.A: Cells counted after conditioning in Neubauer chamber. Squares.A: Number of squares counted after conditioning. Volume.A: Solution volume of the cells for counting after conditioning. Medium: Volume of the conditioned medium. Contains the raw data. All values are in pg/mL. (XLSX 21 kb) [file 13287_2019_1376_MOESM8_ESM.xlsx]

## Sheet: Scheme
Nr.	Date	Medium	MSC.EM	Passage	Replikate	Count.B	Squares.B	Volume.B	Seeded.B	Days	Counted.A	Squares.A	Volume.A	Medium	Well	Plate
1	170512	MSC10	0	0	0	0	0	0	0	0	0	0	0	0	A3	1
2	170407	MSC10	0	0	1	0	0	0	0	3	0	0	0	2000	B3	1
3	170407	MSC10	0	0	2	0	0	0	0	3	0	0	0	2000	C3	1
4	170407	MSC10	0	0	3	0	0	0	0	3	0	0	0	2000	D3	1
5	170407	MSC10	0	0	1	0	0	0	0	4	0	0	0	2000	E3	1
6	170407	MSC10	0	0	2	0	0	0	0	4	0	0	0	2000	F3	1
7	170407	MSC10	0	0	3	0	0	0	0	4	0	0	0	2000	G3	1
8	170213	MSC10	2	2	1	60	4	1500	100	4	92	4	1500	2000	C5	2
9	170213	MSC10+I1+T1	2	2	1	60	4	1500	100	4	94	4	1500	2000	D5	2
10	170213	MSC10+I1+T5	2	2	1	60	4	1500	100	4	91	4	1500	2000	E5	2
11	170213	MSC10+I1+T25	2	2	1	60	4	1500	100	4	82	4	1500	2000	F5	2
12	170213	MSC10+I5+T1	2	2	1	60	4	1500	100	4	94	4	1500	2000	G5	2
13	170213	MSC10+I5+T5	2	2	1	60	4	1500	100	4	72	4	1500	2000	H5	2
14	170213	MSC10+I5+T25	2	2	1	60	4	1500	100	4	61	4	1500	2000	A6	2
15	170213	MSC10+I25+T1	2	2	1	60	4	1500	100	4	69	4	1500	2000	B6	2
16	170213	MSC10+I25+T5	2	2	1	60	4	1500	100	4	45	4	1500	2000	C6	2
17	170213	MSC10+I25+T25	2	2	1	60	4	1500	100	4	40	4	1500	2000	D6	2
18	170512	MSC10	8	2	1	19	4	500	316	4	160	4	300	2000	G7	2
19	170512	MSC10+I1+T1	8	2	1	19	4	500	316	4	136	4	300	2000	H7	2
20	170512	MSC10+I1+T5	8	2	1	19	4	500	316	4	140	4	300	2000	A8	2
21	170512	MSC10+I1+T25	8	2	1	19	4	500	316	4	132	4	300	2000	B8	2
22	170512	MSC10+I5+T1	8	2	1	19	4	500	316	4	120	4	300	2000	C8	2
23	170512	MSC10+I5+T5	8	2	1	19	4	500	316	4	116	4	300	2000	D8	2
24	170512	MSC10+I5+T25	8	2	1	19	4	500	316	4	120	4	300	2000	E8	2
25	170512	MSC10+I25+T1	8	2	1	19	4	500	316	4	108	4	300	2000	F8	2
26	170512	MSC10+I25+T5	8	2	1	19	4	500	316	4	96	4	300	2000	G8	2
27	170512	MSC10+I25+T25	8	2	1	19	4	500	316	4	84	4	300	2000	H8	2
28	170512	MSC10	8	2	1	40	4	500	150	4	172	4	300	2000	A9	2
29	170512	MSC10+I1+T1	8	2	1	40	4	500	150	4	184	4	300	2000	B9	2
30	170512	MSC10+I1+T5	8	2	1	40	4	500	150	4	152	4	300	2000	C9	2
31	170512	MSC10+I1+T25	8	2	1	40	4	500	150	4	140	4	300	2000	D9	2
32	170512	MSC10+I5+T1	8	2	1	40	4	500	150	4	136	4	300	2000	E9	2
33	170512	MSC10+I5+T5	8	2	1	40	4	500	150	4	120	4	300	2000	F9	2
34	170512	MSC10+I5+T25	8	2	1	40	4	500	150	4	132	4	300	2000	G9	2
35	170512	MSC10+I25+T1	8	2	1	40	4	500	150	4	120	4	300	2000	H9	2
36	170512	MSC10+I25+T5	8	2	1	40	4	500	150	4	112	4	300	2000	A10	2
37	170512	MSC10+I25+T25	8	2	1	40	4	500	150	4	92	4	300	2000	B10	2
38	170519	MSC10	1	2	1	46	4	500	130.5	4	236	4	300	2000	C10	2
39	170519	MSC10+I1+T1	1	2	1	46	4	500	130.5	4	284	4	300	2000	D10	2
40	170519	MSC10+I1+T5	1	2	1	46	4	500	130.5	4	278	4	300	2000	E10	2
41	170519	MSC10+I1+T25	1	2	1	46	4	500	130.5	4	196	4	300	2000	F10	2
42	170519	MSC10+I5+T1	1	2	1	46	4	500	130.5	4	268	4	300	2000	G10	2
43	170519	MSC10+I5+T5	1	2	1	46	4	500	130.5	4	270	4	300	2000	H10	2
44	170519	MSC10+I5+T25	1	2	1	46	4	500	130.5	4	280	4	300	2000	A11	2
45	170519	MSC10+I25+T1	1	2	1	46	4	500	130.5	4	230	4	300	2000	B11	2
46	170519	MSC10+I25+T5	1	2	1	46	4	500	130.5	4	184	4	300	2000	C11	2
47	170519	MSC10+I25+T25	1	2	1	46	4	500	130.5	4	194	4	300	2000	D11	2

## Sheet: Data
Plate	Well	IL-1b	IL-1RA	IL-2	IL-4	IL-5	IL-6	IL-7	IL-8	IL-9	IL-10	IL-12	IL-13	IL-15	IL-17	Eotaxin	FGF b	G-CSF	GM-CSF	IFN-g	IP-10	MCP-1	MIP-1a	PDGF-bb	MIP-1b	RANTES	TNF-a	VEGF
1	A3	*0,19	21.69	0	1.74	*0,87	*3,98	*1,46	9.07	7.43	5.31	*2,27	*0,81	3.27	10.53	20.31	24.26	32.09	32.05	21.09	22.14	17.28	1	518.73	18.83	2876.01	26.77	13.58
1	B3	0	13.02	*0,79	1.67	*0,87	*3,67	*1,07	*4,85	5.84	4.5	*1,16	*0,65	*2,31	9.21	13.81	26	24.9	39.29	19.83	23.42	21.34	0.9	717.37	12.38	1706.24	26.77	10.84
1	C3	0	19.16	*0,19	1.4	*0,87	*2,97	*1,46	6.57	5.49	5.04	*2,66	*0,65	4.61	10.83	13.55	18.48	24.1	29.68	18.56	29.59	13.24	0.84	773.6	13.95	1868.87	23.72	12.55
1	D3	0	14.22	2.63	1.29	*0,15	*3,07	*1,46	6.95	6.57	6.15	*2,40	*0,65	3	8.49	13.04	16.21	34.46	35.13	21.09	30.19	16.33	1.09	776.61	13.17	1919.21	18.72	14.31
1	E3	0	*9,49	0	1.53	*0,15	*3,07	*1,85	5.7	6.69	4.5	*2,66	*0,32	*2,17	11.72	10.95	27.13	26.51	32.28	14.65	23.42	16.8	0.97	1006.46	13.28	1807.84	26.77	11.69
1	F3	0	*11,83	*0,49	1.26	*0,87	*3,12	2.05	5.21	6.69	4.91	*1,64	*0,23	*0,73	9.36	8	21.28	28.11	33.53	21.09	24.05	16.57	0.71	760.07	12.1	1775.07	27.79	9.45
1	G3	0	12.42	*0,06	1.53	0	*4,03	*0,67	6.45	6.33	4.64	*2,14	*0,89	*2,73	10.24	11.48	25.13	28.11	38.36	18.56	22.78	18.47	0.84	766.08	12.89	1705.43	21.21	11.41
2	C5	3.15	76.05	0	2.84	*0,15	5726.43	*0,67	8468.67	6.93	*3,98	*1,16	0	44.26	8.06	28.69	14.18	171.27	16.86	88.33	13.61	1288.51	1.43	139.74	6.5	817.13	91.24	5.26
2	D5	5.03	106.32	0	4.42	0	11422.8	*1,66	5900.06	9.44	4.5	*1,40	0	51.82	9.94	39.76	20.05	202.53	25.98	166.4	58.18	1528.15	1.9	139.74	7.54	719.63	121.53	9.17
2	E5	6.68	126.6	0	5.01	*0,87	21266.7	*1,46	14657.4	8.43	6.87	*1,76	*0,14	54.48	12.02	38.85	21.28	203.25	25.43	190.47	152.95	1607.24	2.77	168.15	7.85	757.45	220.11	14.02
2	F5	12.11	136.89	3.72	5.7	*0,15	37066.7	*1,46	9964.86	9.95	6.43	*2,40	*0,48	60.03	15.04	50.28	33.16	231.39	41.62	221.17	525.8	1697.81	5.4	188.07	9.57	1003.94	2909.72	13.58
2	G5	5.65	121.88	3.22	5.32	*0,15	25092.8	*1,07	8915.87	10.6	4.64	*1,40	*0,14	65.57	14.43	42.92	32.36	294.29	31.94	505.82	994.44	1516.57	2.53	154.4	7.73	886.03	174.38	12.12
2	H5	7.35	166.67	4.31	5.95	*0,15	31985.8	*0,87	15758.8	9.7	5.04	*1,88	*0,32	73.63	16.74	46.06	38.1	276.49	39.52	471.55	1881.79	1489.06	4.22	184	9.04	1071.47	226.19	13.87
2	A6	15.16	185.52	9.9	6.99	*0,15	48005.9	*1,46	24794.7	16.49	7.6	*2,79	*0,57	78.35	17.67	54.9	37.85	362.17	47.26	582.38	4478.02	1751.43	11.7	270.5	11.02	1835.65	5112.37	17.64
2	B6	7.18	148.88	3.72	5.7	*0,15	28142.7	*1,46	9246.9	13.23	7.01	*1,64	0	82.83	15.04	46.5	31.28	421.77	39.87	2698.38	5704.15	1704.9	4.02	150.39	9.98	1135.31	188.73	23.01
2	C6	9.26	171.56	5.77	6.88	*0,15	30880.9	*1,07	12627.5	13.9	5.59	*2,14	*0,48	79.73	19.08	47.4	39.12	348.09	44.67	2966.32	17553.4	1753.3	14.31	235.21	13.95	2526.31	261.09	22.04
2	D6	20.86	197.11	11.43	7.92	*0,15	40501.3	*1,46	11435.2	16.35	7.3	*4,32	1.12	72.25	24.82	55.78	47.22	553.63	60.96	3646.48	47219.8	1850.54	40.81	237.28	15.38	4006.71	7007.73	26.45
2	G7	0	16.67	0	1.05	0	851.97	*0,67	1698.34	4.78	*2,50	*0,14	0	4.35	*3,26	12	0	57.08	13.61	50.51	453.5	402.42	0.84	175.56	5.88	1313.02	33.98	*1,44
2	H7	9.43	105.55	3.22	4.15	*0,15	13178.7	*0,67	10370	8.17	*3,98	*1,28	*0,48	68.11	13.52	37.94	29.37	177.11	42.79	159.64	2222.09	1614.49	4.34	258.01	9.28	1443.67	4328.68	10.84
2	A8	2.34	68.69	0	2.77	0	6488.15	*0,67	3850.39	7.3	*3,98	*0,32	*0,14	43.79	7.63	24.9	13.83	115.29	20.83	124.97	1404.23	1447.33	1.65	295.6	8.68	1369.52	126.16	5.75
2	B8	5.03	92.55	*0,19	3.8	0	9526.46	*1,07	6718.2	7.18	4.5	*0,51	*0,32	66.26	11.42	30.33	18.16	142.68	31.94	147.69	1919.75	1855.01	2.58	336.37	8.51	1384.64	693.44	9.58
2	C8	12.25	128.17	4.74	5.18	*0,15	13096.6	*0,67	7235.82	8.68	6.72	*2,66	*0,14	70.76	13.97	39.08	28.26	284.33	42.43	287.92	9219.96	1890.37	9.89	246.59	10.21	1916.94	6976.36	13.72
2	D8	3.27	81.26	0	3.56	*0,15	7057.41	*0,26	5388.16	8.17	4.5	*0,51	*0,32	49.61	9.36	29.4	18.16	140.47	26.54	258.06	4641.72	1596.38	2.15	281.64	10.15	1560.11	144.83	9.45
2	E8	5.61	110.19	*0,95	4.8	0	12709.8	*1,07	9567.28	11.25	4.77	*1,16	0	62	12.92	36.57	25.42	194.56	36.05	251.86	5729.23	1780.22	4.22	288.96	10.79	1641.93	688.08	11.98
2	F8	14.99	169.93	5.68	6.85	*0,15	18971.1	*1,46	12635.6	12.04	5.87	*3,20	*0,14	72.48	21.13	49.84	44.32	576.37	50.95	2637.83	51794	1888.43	21.55	300.15	15.44	3342.79	5875.51	20.61
2	G8	4.59	110.96	*1,42	5.05	*0,15	10143.8	*1,07	4541.81	9.95	6.01	*2,01	*0,48	69.49	13.37	38.85	30.47	326.2	35.59	2124.44	45124.5	1782.73	6.43	269.11	11.3	2066.5	181.54	13.72
2	H8	7.85	132.92	6.46	6.02	*0,15	14837.5	*0,26	8128.15	11.64	5.59	*2,93	*0,32	67.88	19.39	41.57	39.37	456.63	52.98	1831.24	49116.3	1819.98	8.84	278.15	11.7	2512.08	968.39	18.57
2	A9	*0,72	33.48	0	1.6	0	2186.99	*0,87	2742.84	6.2	*3,72	*0,01	0	10.9	5.95	14.58	10.58	74.69	18.35	78.74	793.96	525.34	1.23	144.39	7.6	1349.55	57.96	*2,25
2	B9	12.6	144.87	3.13	6.02	*0,15	25727.1	*0,67	13223.2	12.3	5.59	*2,14	*0,32	76.97	18.14	43.82	37.08	216.26	44.43	215.58	3946.43	1859.5	6.63	242.8	12.66	1796.71	5835.88	17.95
2	C9	2.88	73.1	0	3.39	0	7079.5	*0,26	4436.57	8.93	5.04	*0,72	0	40.05	10.24	26.81	20.36	121.24	26.76	127.63	1533.67	1433.88	2.08	262.17	9.51	1379.88	153.05	6.39
2	D9	6.06	120.31	3.47	4.84	*0,87	14550.9	*0,26	8534.71	9.7	4.91	*2,66	*0,48	67.3	13.82	36.12	25.13	169.81	35.36	169.76	2648.65	1954.18	3.03	294.91	11.36	1608.02	770.84	14.61
2	E9	15.3	146.47	6.81	6.36	*0,15	19969.1	*1,07	12484.5	12.3	5.59	*3,20	*0,48	77.78	18.45	48.28	40.12	247.9	53.22	291.71	10948.9	1903.3	9.05	217.71	13.84	2561.45	9643	17.03
2	F9	3.67	86.51	*1,18	4.18	*0,87	8516.19	*1,07	5286.93	6.93	5.04	*1,05	*0,65	59.22	11.27	35.2	21.88	161.04	26.32	251.86	6968.76	1615.7	3.12	225.59	10.27	1802.27	167.25	10
2	G9	5.36	110.96	2.88	4.98	0	15188.1	*0,67	10087.8	9.95	4.5	*1,16	*0,32	64.88	13.82	33.82	27.98	201.8	42.2	248.75	8885.04	1913.36	4.5	235.9	9.74	2203.13	718.26	12.84
2	H9	15.43	184.7	8.75	6.85	*0,15	25458.5	*0,87	21406.5	13.37	6.58	*2,93	*0,48	72.83	25.15	52.26	50.99	584.63	65.86	1829.64	52725.9	1849.9	21.23	227.99	15.55	4133.71	4347.12	25.95
2	A10	5.36	127.39	4.39	5.53	*0,15	14663.3	*1,07	7230.5	12.3	5.59	*3,47	*0,48	76.4	18.92	43.82	31.55	247.9	43.61	1448.94	49947.6	1894.24	7.28	243.83	13.06	3155.78	200.75	17.49
2	B10	10.29	163.42	9.1	6.78	*0,15	19700.3	*1,85	15404.1	14.04	7.6	*3,47	*0,32	78.7	23.85	48.73	42.85	435.03	55.39	1978.35	54022.5	2163.3	19.03	282.33	16.36	4019.86	1016.85	23.33
2	C10	*0,25	15.44	0	0.88	0	680.64	*0,67	4426.38	6.08	*2,97	*0,14	0	6.45	*2,88	12.52	0	37.62	4.25	28.34	24.05	524.55	0.84	145.06	4.98	1511.38	32.94	*0,10
2	D10	*0,65	28.82	0	1.6	0	1637.4	*0,46	4151.96	5.72	*2,97	0	0	24.21	4.45	15.59	*1,31	52.44	9.44	101.43	494.22	893.54	1.49	120.9	6.75	1494.14	56.33	*1,84
2	E10	2.96	54.25	0	2.56	0	3471.45	*0,67	8637.38	9.44	*4,24	*0,72	*0,32	51	7.35	24.42	*9,03	65.53	15.91	137.29	1038.29	1527.85	5.72	161.43	8.68	1724.11	239.61	4.52
2	F10	8.96	79.03	0	3.39	0	6321.64	*1,07	8321.59	10.99	*4,24	*1,16	*0,14	55.87	9.65	29.63	21.28	101.85	26.99	171.43	1152.98	1421.05	8.09	167.14	14.61	1424.07	5055.05	7.82
2	G10	1.66	37.53	0	1.94	0	2524.98	*0,67	5793.42	6.45	*3,22	*0,32	0	23.25	4.58	19.57	*1,31	61.7	11.35	394.39	2770.22	1073.49	4.1	156.41	7.36	1758.54	65.06	*3,13
2	H10	3.51	61.42	0	3.04	*0,87	4800.88	*1,07	8806.21	10.73	*3,47	*1,16	*0,14	48.45	9.94	26.09	21.28	95.85	20.07	486.68	6311.63	1483.76	9.35	273.98	10.27	2120.73	266.64	7.3
2	A11	12.6	103.24	*0,49	4.56	*0,15	9940.14	*1,46	9989.83	15.8	4.77	*0,94	0	66.49	12.92	34.51	27.7	133.09	27.66	521.43	9219.28	1731.21	23.3	304.71	15.55	2630.35	5622.82	11.69
2	B11	2.65	55.68	0	2.63	*0,87	3190.89	*1,07	6716.58	7.8	*3,34	*1,52	0	42.74	7.92	22.5	12.42	89.83	20.18	2293.19	11536.9	1479.04	11.81	202.34	9.8	2004.45	92.94	5.01
2	C11	6.76	86.51	*0,87	3.7	*0,15	6628.53	2.24	10241.8	10.34	4.77	*1,52	*0,73	61.07	12.61	29.4	21.28	124.21	24.32	2391.88	27116.8	1659.78	27.56	289.31	14.06	2959.46	364.25	9.72
2	D11	27.45	137.68	4.91	5.81	*0,87	8972.14	2.24	12683.9	16.63	6.15	5.06	*0,40	71.33	17.51	48.73	44.57	179.29	47.74	5068.96	52994.2	1925.07	79.42	301.55	21.89	3581.18	7974.32	14.46
